# Supplementary material for: Transcriptome analyses reveal the utilization of nitrogen sources and related metabolic mechanisms of Sporosarcina pasteurii
Source: PLoS One. 2021 Feb 9;16(2):e0246818. doi: 10.1371/journal.pone.0246818 (PMC7872227; doi:10.1371/journal.pone.0246818)
Supplement: S1 Table — (XLS) [file pone.0246818.s001.xls]

## Sheet: S1 Table
gene_id	gene_name	gene_chr	gene_start	gene_end	gene_strand	gene_length	N_1_readcount	N_2_readcount	N_3_readcount	U_1_readcount	U_2_readcount	U_3_readcount	B_1_readcount	B_2_readcount	B_3_readcount	N_1_fpkm	N_2_fpkm	N_3_fpkm	U_1_fpkm	U_2_fpkm	U_3_fpkm	B_1_fpkm	B_2_fpkm	B_3_fpkm	gene_biotype	gene_description	tf_family
E2C16_RS00010	-	NZ_CP038012.1	550	1527	-	978	75	66	46	130	195	163	14	13	16	40.5699	22.1069	19.6837	17.2521	23.2951	26.5347	3.11345	2.03933	2.83212	protein_coding	S8 family peptidase && PF00082:Subtilase family	Peptidase_S8
E2C16_RS00015	-	NZ_CP038012.1	1617	1877	-	261	12	12	14	27	27	20	0	3	5	24.3233	15.0614	22.4478	13.4264	12.0863	12.1998	0	1.76345	3.31634	protein_coding	hypothetical protein && -	-
E2C16_RS00020	-	NZ_CP038012.1	2539	3456	+	918	1482	2161	1842	674	744	571	179	296	279	854.057	771.145	839.719	95.2913	94.6891	99.028	42.4095	49.4689	52.6128	protein_coding	patatin-like phospholipase family protein && PF01734:Patatin-like phospholipase	-
E2C16_RS00025	-	NZ_CP038012.1	3521	4201	-	681	105	177	132	196	197	165	205	255	219	81.5687	85.1432	81.1174	37.3547	33.7978	38.5746	65.4726	57.4482	55.6707	protein_coding	class I SAM-dependent methyltransferase && PF12847:Methyltransferase domain	-
E2C16_RS00030	-	NZ_CP038012.1	4362	6080	+	1719	136	202	171	542	505	349	100	134	127	41.8547	38.4945	41.6301	40.9223	34.323	32.3232	12.6525	11.9595	12.7896	protein_coding	adenine deaminase && PF13382:Adenine deaminase C-terminal domain|PF01979:Amidohydrolase family	Amidohydro_1
E2C16_RS00035	-	NZ_CP038012.1	6091	7134	+	1044	178	289	230	791	879	587	582	819	653	90.1989	90.682	92.1965	98.3359	98.3689	89.5164	121.248	120.356	108.279	protein_coding	DUF3048 domain-containing protein && PF11258:Protein of unknown function (DUF3048)	-
E2C16_RS00040	-	NZ_CP038012.1	7161	7466	+	306	128	217	171	531	596	358	695	973	1071	221.294	232.307	233.863	225.221	227.559	186.263	493.988	487.837	605.896	protein_coding	hypothetical protein && PF01371:Trp repressor protein	Trp_repressor
E2C16_RS00045	-	NZ_CP038012.1	7927	8640	+	714	83	159	134	486	494	303	362	455	465	61.4981	72.9495	78.5405	88.3434	80.8348	67.563	110.271	97.7679	112.742	protein_coding	heptaprenylglyceryl phosphate synthase && PF01884:PcrB family	-
E2C16_RS00050	pcrA	NZ_CP038012.1	8671	10905	+	2235	511	816	543	1774	1887	1694	1720	2166	1910	120.955	119.601	101.674	103.018	98.6425	120.67	167.38	148.684	147.94	protein_coding	DNA helicase PcrA && PF00580:UvrD/REP helicase N-terminal domain|PF13361:UvrD-like helicase C-terminal domain	UvrD-helicase
E2C16_RS00055	ligA	NZ_CP038012.1	10928	12937	+	2010	824	1190	968	1761	1802	2043	1947	2457	2168	216.877	193.943	201.542	113.71	104.744	161.822	210.68	187.539	186.721	protein_coding	NAD-dependent DNA ligase LigA && PF03120:NAD-dependent DNA ligase OB-fold domain|PF12826:Helix-hairpin-helix motif|PF01653:NAD-dependent DNA ligase adenylation domain|PF03119:NAD-dependent DNA ligase C4 zinc finger domain|PF00533:BRCA1 C Terminus (BRCT) domain	BRCT
E2C16_RS00060	-	NZ_CP038012.1	12940	14067	+	1128	307	481	382	847	824	881	1172	1652	1450	143.983	139.688	141.723	97.4564	85.3469	124.346	225.981	224.69	222.53	protein_coding	CamS family sex pheromone protein && PF07537:CamS sex pheromone cAM373 precursor	-
E2C16_RS00065	gatC	NZ_CP038012.1	14134	14424	+	291	140	203	163	318	423	273	734	1003	802	254.517	228.521	234.413	141.831	169.831	149.36	548.6	528.8	477.102	protein_coding	Asp-tRNA(Asn)/Glu-tRNA(Gln) amidotransferase subunit GatC && -	-
E2C16_RS00070	gatA	NZ_CP038012.1	14447	15910	+	1464	1003	1670	1387	1827	1997	1966	3158	4332	3898	362.444	373.679	396.481	161.97	159.37	213.8	469.163	453.974	460.926	protein_coding	Asp-tRNA(Asn)/Glu-tRNA(Gln) amidotransferase subunit GatA && PF01425:Amidase	Amidase
E2C16_RS00075	gatB	NZ_CP038012.1	15913	17343	+	1431	2119	3009	2527	2456	2657	2937	5361	7276	6520	783.381	688.821	739.014	222.754	216.931	326.76	814.815	780.075	788.747	protein_coding	Asp-tRNA(Asn)/Glu-tRNA(Gln) amidotransferase subunit GatB && PF02637:GatB domain|PF02934:GatB/GatE catalytic domain	-
E2C16_RS00080	-	NZ_CP038012.1	17663	18598	+	936	299	529	365	2429	2710	1884	1864	2602	2281	168.996	185.141	163.194	336.812	338.27	320.457	433.135	426.496	421.871	protein_coding	diacylglycerol kinase && PF00781:Diacylglycerol kinase catalytic domain	-
E2C16_RS00085	-	NZ_CP038012.1	18662	19090	-	429	238	408	334	689	710	357	59	87	63	293.495	311.549	325.819	208.448	193.362	132.488	29.9121	31.1132	25.4222	protein_coding	NUDIX domain-containing protein && PF00293:NUDIX domain	NUDIX
E2C16_RS00090	rlmD	NZ_CP038012.1	19404	20765	+	1362	228	374	263	1429	1564	1079	805	1119	1045	88.5603	89.9535	80.8101	136.173	134.162	126.127	128.55	126.048	132.822	protein_coding	23S rRNA (uracil(1939)-C(5))-methyltransferase RlmD && PF01938:TRAM domain|PF13847:Methyltransferase domain	-
E2C16_RS00095	-	NZ_CP038012.1	20837	21697	-	861	161	261	196	179	186	235	27	47	39	98.9246	99.3027	95.2665	26.9827	25.2394	43.454	6.82046	8.37487	7.84136	protein_coding	IS3 family transposase && PF13276:HTH-like domain|PF00665:Integrase core domain	rve
E2C16_RS00100	-	NZ_CP038012.1	21718	22047	-	330	52	57	44	64	100	111	15	27	16	83.3625	56.5828	55.7989	25.1711	35.4043	53.5518	9.88622	12.5526	8.39336	protein_coding	helix-turn-helix domain-containing protein && PF13518:Helix-turn-helix domain	-
E2C16_RS00105	-	NZ_CP038012.1	22304	23350	-	1047	4	3	8	18	4	2	2	4	1	2.02113	0.938638	3.19765	2.23132	0.446357	0.304122	0.415467	0.586134	0.165342	protein_coding	DUF346 domain-containing protein && PF03984:Repeat of unknown function (DUF346)	-
E2C16_RS00110	-	NZ_CP038012.1	23725	24330	+	606	6	4	6	13	26	16	4	11	11	5.23794	2.16228	4.14349	2.78424	5.01268	4.20351	1.43562	2.78486	3.14232	protein_coding	cupin domain-containing protein && PF07883:Cupin domain	Cupin_2
E2C16_RS00115	-	NZ_CP038012.1	24561	24746	+	186	7	3	3	0	2	0	0	0	0	19.9098	5.28363	6.74987	0	1.25628	0	0	0	0	protein_coding	hypothetical protein && -	-
E2C16_RS00120	-	NZ_CP038012.1	24758	25012	+	255	27	24	15	13	18	26	9	14	8	56.0151	30.8315	24.6172	6.61667	8.24711	16.233	7.67636	8.42308	5.431	protein_coding	spore coat protein && -	-
E2C16_RS00125	-	NZ_CP038012.1	25235	26929	+	1695	165	266	232	483	475	439	608	987	788	51.4986	51.4086	57.2803	36.984	32.7411	41.2344	78.0165	89.3369	80.4797	protein_coding	FAD-dependent oxidoreductase && PF07992:Pyridine nucleotide-disulphide oxidoreductase|PF00581:Rhodanese-like domain|PF02852:Pyridine nucleotide-disulphide oxidoreductase, dimerisation domain	Pyr_redox_2
E2C16_RS00130	-	NZ_CP038012.1	26999	27358	+	360	10	6	15	36	60	56	95	97	97	14.6953	5.45975	17.4372	12.9789	19.4723	24.7657	57.395	41.3383	46.6444	protein_coding	rhodanese-like domain-containing protein && PF00581:Rhodanese-like domain	Rhodanese
E2C16_RS00135	-	NZ_CP038012.1	27372	27671	+	300	46	61	38	66	103	72	85	138	149	81.1182	66.6089	53.009	28.5535	40.113	38.2099	61.6241	70.5734	85.9795	protein_coding	rhodanese-like domain-containing protein && PF00581:Rhodanese-like domain	Rhodanese
E2C16_RS00140	-	NZ_CP038012.1	27825	29006	-	1182	14	14	6	26	22	18	6	11	3	6.26603	3.88002	2.12432	2.85491	2.17458	2.42449	1.10404	1.42777	0.439373	protein_coding	oligoribonuclease && -	-
E2C16_RS00145	-	NZ_CP038012.1	29302	30603	+	1302	37	79	52	387	460	258	106	146	130	15.0339	19.8765	16.714	38.5777	41.2778	31.5481	17.7071	17.2038	17.2847	protein_coding	hypothetical protein && -	-
E2C16_RS00150	-	NZ_CP038012.1	30808	32331	+	1524	8	17	17	76	51	46	224	327	275	2.77707	3.65416	4.66822	6.47239	3.9098	4.80549	31.968	32.919	31.2376	protein_coding	Na+/H+ antiporter NhaC family protein && PF03553:Na+/H+ antiporter family	-
E2C16_RS00155	argH	NZ_CP038012.1	32332	33657	+	1326	25	32	24	128	143	61	353	488	458	9.9742	7.90551	7.57452	12.5286	12.5998	7.32405	57.9007	56.4624	59.7932	protein_coding	argininosuccinate lyase && PF14698:Argininosuccinate lyase C-terminal|PF00206:Lyase	-
E2C16_RS00160	-	NZ_CP038012.1	33707	34486	-	780	65	100	62	223	286	161	36	59	69	44.086	41.998	33.2647	37.1062	42.8392	32.8622	10.0383	11.6049	15.3139	protein_coding	2-keto-4-pentenoate hydratase && -	-
E2C16_RS00165	-	NZ_CP038012.1	34705	35337	+	633	274	329	273	648	737	742	588	917	811	228.996	170.261	180.487	132.864	136.03	186.623	202.035	222.254	221.793	protein_coding	TlpA family protein disulfide reductase && PF00578:AhpC/TSA family	-
E2C16_RS00170	-	NZ_CP038012.1	35463	36089	+	627	113	182	131	413	467	377	706	940	827	95.3438	95.0884	87.4361	85.4907	87.02	95.7279	244.901	230.008	228.333	protein_coding	hypothetical protein && PF06445:GyrI-like small molecule binding domain	AraC_E_bind
E2C16_RS00175	-	NZ_CP038012.1	36135	36584	+	450	127	204	155	438	572	400	630	943	939	149.304	148.505	144.147	126.327	148.509	141.518	304.496	321.501	361.229	protein_coding	SRPBCC family protein && PF10604:Polyketide cyclase / dehydrase and lipid transport	-
E2C16_RS00180	-	NZ_CP038012.1	36754	38355	-	1602	12	36	22	97	75	87	1	5	7	3.96278	7.36146	5.74708	7.8586	5.46976	8.64613	0.135766	0.47884	0.756424	protein_coding	hypothetical protein && -	-
E2C16_RS00185	ric	NZ_CP038012.1	39055	39753	-	699	2213	3361	2612	5022	4455	3028	19	20	13	1674.89	1575.13	1563.81	932.472	744.629	689.673	5.91193	4.38971	3.21956	protein_coding	iron-sulfur cluster repair di-iron protein && PF01814:Hemerythrin HHE cation binding domain|PF04405:Domain of Unknown function (DUF542)	-
E2C16_RS00190	-	NZ_CP038012.1	39966	40412	+	447	0	2	1	8	2	4	0	0	2	0	1.4657	0.936224	2.32284	0.522748	1.42468	0	0	0.774555	protein_coding	ATP-binding protein && PF04326:Putative DNA-binding domain	AAA_4
E2C16_RS00195	-	NZ_CP038012.1	40543	40875	+	333	3865	7171	6313	713	619	469	166	217	160	6140.26	7054.39	7933.75	277.896	217.178	224.23	108.422	99.9767	83.1775	protein_coding	general stress protein && PF10685:Stress-induced bacterial acidophilic repeat motif	-
E2C16_RS00200	-	NZ_CP038012.1	41242	42768	+	1527	302	305	261	282	337	375	753	1154	916	104.628	65.4311	71.5301	23.9688	25.7846	39.0982	107.253	115.944	103.845	protein_coding	malate:quinone oxidoreductase && PF06039:Malate:quinone oxidoreductase (Mqo)	-
E2C16_RS00205	-	NZ_CP038012.1	42827	44257	+	1431	421	733	590	439	482	465	1885	2827	2443	155.641	167.798	172.544	39.8163	39.3529	51.7342	286.5	303.088	295.538	protein_coding	carbon starvation protein A && PF13722:5TM C-terminal transporter carbon starvation CstA|PF02554:Carbon starvation protein CstA	-
E2C16_RS00210	-	NZ_CP038012.1	44421	45980	+	1560	0	3	6	20	13	11	16	15	14	0	0.629971	1.60958	1.66396	0.973617	1.12262	2.23074	1.4752	1.55358	protein_coding	DEAD/DEAH box helicase family protein && PF00176:SNF2 family N-terminal domain|PF00271:Helicase conserved C-terminal domain	SNF2_N
E2C16_RS00215	-	NZ_CP038012.1	46004	46780	+	777	0	7	5	8	11	8	3	10	6	0	2.95121	2.693	1.3363	1.65402	1.63921	0.839756	1.97452	1.33678	protein_coding	hypothetical protein && PF11079:Bacterial protein YqhG of unknown function	-
E2C16_RS00220	-	NZ_CP038012.1	47049	48791	+	1743	36	31	26	66	63	66	19	21	13	10.9266	5.82623	6.24257	4.91454	4.22292	6.02853	2.37088	1.84844	1.29115	protein_coding	sulfate adenylyltransferase && PF14306:PUA-like domain|PF01747:ATP-sulfurylase	-
E2C16_RS00225	pstA	NZ_CP038012.1	48872	49732	-	861	39	24	42	39	26	26	130	204	189	23.9631	9.13128	20.4142	5.87892	3.52809	4.80767	32.8392	36.3505	38.0004	protein_coding	phosphate ABC transporter permease PstA && PF00528:Binding-protein-dependent transport system inner membrane component	BPD_transp_1
E2C16_RS00230	pstC	NZ_CP038012.1	49759	50715	-	957	1	6	5	13	17	11	85	144	98	0.552802	2.05382	2.18648	1.76306	2.07542	1.82998	19.3179	23.0852	17.7274	protein_coding	phosphate ABC transporter permease subunit PstC && PF00528:Binding-protein-dependent transport system inner membrane component	BPD_transp_1
E2C16_RS00235	-	NZ_CP038012.1	50791	51750	-	960	14	33	24	22	21	13	387	526	451	7.71504	11.2607	10.4623	2.97432	2.55575	2.15594	87.6784	84.0616	81.3271	protein_coding	PstS family phosphate ABC transporter substrate-binding protein && PF12849:PBP superfamily domain	-
E2C16_RS00240	-	NZ_CP038012.1	51946	52764	-	819	11	17	13	37	31	25	159	255	195	7.10543	6.79968	6.64273	5.86346	4.42229	4.85983	42.2247	47.7683	41.2174	protein_coding	phosphate ABC transporter ATP-binding protein && PF00005:ABC transporter	ABC_tran
E2C16_RS00245	-	NZ_CP038012.1	53893	54153	+	261	50	45	39	50	78	46	41	40	42	101.347	56.4801	62.5333	24.8637	34.9159	28.0596	34.1662	23.5127	27.8573	protein_coding	hypothetical protein && -	-
E2C16_RS00250	-	NZ_CP038012.1	54222	55103	+	882	176	261	182	184	200	195	68	96	92	105.566	96.9383	86.3555	27.0761	26.493	35.199	16.7685	16.6988	18.0572	protein_coding	DUF2399 domain-containing protein && PF09664:Protein of unknown function C-terminus (DUF2399)	-
E2C16_RS00255	-	NZ_CP038012.1	55088	56470	+	1383	532	895	745	476	441	633	115	167	124	203.503	211.994	225.435	44.6705	37.2551	72.8696	18.0854	18.5258	15.5213	protein_coding	hypothetical protein && -	-
E2C16_RS00260	-	NZ_CP038012.1	56433	57119	+	687	225	332	272	179	162	192	63	80	88	173.264	158.309	165.691	33.8168	27.5504	44.4948	19.9451	17.8656	22.1746	protein_coding	hypothetical protein && -	-
E2C16_RS00265	-	NZ_CP038012.1	57116	60346	+	3231	1217	2028	1679	902	959	827	579	670	572	199.267	205.615	217.471	36.2331	34.6778	40.7505	38.9757	31.8142	30.6471	protein_coding	chromosome segregation protein SMC && -	-
E2C16_RS00270	-	NZ_CP038012.1	60417	61025	+	609	358	505	402	259	253	240	177	269	220	310.991	271.643	276.246	55.1974	48.537	62.7421	63.2134	67.767	62.5368	protein_coding	class I SAM-dependent methyltransferase && -	-
E2C16_RS00275	-	NZ_CP038012.1	61072	62592	-	1521	3	6	4	10	15	8	1	0	0	1.04345	1.29225	1.10057	0.85331	1.15221	0.837386	0.142996	0	0	protein_coding	Na+/H+ antiporter NhaC family protein && PF03553:Na+/H+ antiporter family	-
E2C16_RS00280	-	NZ_CP038012.1	62871	64766	+	1896	11	24	23	48	38	24	3	14	8	3.06928	4.14664	5.07664	3.28578	2.34161	2.01529	0.34414	1.13285	0.730435	protein_coding	PrkA family serine protein kinase && PF08298:PrkA AAA domain|PF06798:PrkA serine protein kinase C-terminal domain	-
E2C16_RS00285	yhbH	NZ_CP038012.1	64880	66043	+	1164	4	4	10	23	11	11	10	3	3	1.81798	1.12572	3.59529	2.56455	1.1041	1.50454	1.86853	0.395414	0.446168	protein_coding	sporulation protein YhbH && PF04285:Protein of unknown function (DUF444)	-
E2C16_RS00290	-	NZ_CP038012.1	66057	67463	+	1407	15	41	33	85	106	81	33	46	31	5.64	9.54582	9.81538	7.84081	8.802	9.16549	5.1012	5.01588	3.81415	protein_coding	SpoVR family protein && PF04293:SpoVR like protein	-
E2C16_RS00295	-	NZ_CP038012.1	67595	68569	+	975	30	42	41	147	127	112	112	176	139	16.2779	14.1113	17.5981	19.5681	15.2184	18.2885	24.9842	27.6944	24.6797	protein_coding	D-glycerate dehydrogenase && PF00389:D-isomer specific 2-hydroxyacid dehydrogenase, catalytic domain|PF02826:D-isomer specific 2-hydroxyacid dehydrogenase, NAD binding domain	2-Hacid_dh_C
E2C16_RS00300	-	NZ_CP038012.1	68794	69462	+	669	5461	8169	7583	1926	1877	2069	939	1555	1147	4318.45	4000.06	4743.53	373.651	327.799	492.379	305.276	356.605	296.802	protein_coding	RluA family pseudouridine synthase && PF00849:RNA pseudouridylate synthase	-
E2C16_RS00305	-	NZ_CP038012.1	69571	70245	+	675	3323	4690	4073	2108	2322	1789	1083	1581	1464	2604.4	2276.11	2525.21	405.325	401.909	421.96	348.962	359.345	375.463	protein_coding	hypothetical protein && -	-
E2C16_RS00310	-	NZ_CP038012.1	70460	71338	+	879	65	129	95	222	269	143	157	227	218	39.1206	48.0756	45.2295	32.7793	35.7547	25.9007	38.8475	39.6205	42.9336	protein_coding	YitT family protein && PF10035:Uncharacterized protein conserved in bacteria (DUF2179)|PF02588:Uncharacterised 5xTM membrane BCR, YitT family COG1284	-
E2C16_RS00315	-	NZ_CP038012.1	71616	72674	-	1059	305	793	514	2122	2232	1293	1499	2014	1814	152.365	245.302	203.121	260.067	246.245	194.387	307.864	291.774	296.532	protein_coding	NAD-dependent epimerase/dehydratase family protein && PF07993:Male sterility protein	NAD_binding_4
E2C16_RS00320	-	NZ_CP038012.1	73012	74238	+	1227	255	527	392	1651	1752	981	1738	2692	2181	109.945	140.699	133.699	174.638	166.824	127.289	308.076	336.6	307.71	protein_coding	ATP-grasp domain-containing protein && PF13535:ATP-grasp domain	-
E2C16_RS00325	-	NZ_CP038012.1	74242	74937	+	696	206	353	242	1229	1421	862	1831	2619	2325	156.581	166.146	145.51	229.181	238.536	197.18	572.179	577.311	578.287	protein_coding	amino acid racemase && PF01177:Asp/Glu/Hydantoin racemase	Asp_Glu_race
E2C16_RS00330	-	NZ_CP038012.1	75048	76175	+	1128	277	457	334	1312	1322	1008	1271	1720	1549	129.913	132.718	123.915	150.96	136.928	142.271	245.07	233.939	237.724	protein_coding	DEAD/DEAH box helicase && PF00271:Helicase conserved C-terminal domain|PF00270:DEAD/DEAH box helicase	DEAD
E2C16_RS00340	map	NZ_CP038012.1	77778	78524	-	747	773	727	458	1630	1936	1456	655	937	825	547.445	318.814	256.585	283.207	302.799	310.317	190.71	192.443	191.189	protein_coding	type I methionyl aminopeptidase && PF00557:Metallopeptidase family M24	Peptidase_M24
E2C16_RS00345	-	NZ_CP038012.1	78647	78988	-	342	9	11	5	39	41	33	9	10	16	13.9219	10.5364	6.1183	14.8004	14.0064	15.3622	5.7236	4.48598	8.09886	protein_coding	DUF4870 domain-containing protein && PF09685:Domain of unknown function (DUF4870)	-
E2C16_RS00350	thiT	NZ_CP038012.1	79436	79996	+	561	53	80	61	493	520	353	202	279	221	49.9798	46.7144	45.5045	114.057	108.295	100.179	78.3144	76.3	68.1961	protein_coding	energy-coupled thiamine transporter ThiT && PF09515:Thiamine transporter protein (Thia_YuaJ)	-
E2C16_RS00355	-	NZ_CP038012.1	80053	80790	-	738	401	534	465	939	942	976	1425	2468	1693	287.455	237.033	263.684	165.137	149.13	210.551	419.963	513.065	397.128	protein_coding	tryptophan-rich sensory protein && -	-
E2C16_RS00360	-	NZ_CP038012.1	80971	82764	+	1794	248	414	340	1709	1650	1583	713	972	823	73.1326	75.5965	79.3129	123.639	107.456	140.483	86.441	83.1241	79.4159	protein_coding	M3 family oligoendopeptidase && PF01432:Peptidase family M3|PF08439:Oligopeptidase F	Peptidase_M3
E2C16_RS00365	-	NZ_CP038012.1	82770	83315	+	546	432	565	498	1047	1246	1331	309	501	444	418.574	338.984	381.702	248.88	266.621	388.106	123.089	140.776	140.773	protein_coding	GNAT family N-acetyltransferase && PF13302:Acetyltransferase (GNAT) domain	-
E2C16_RS00370	-	NZ_CP038012.1	83497	84057	-	561	223	339	242	987	1066	639	2194	3177	2843	210.292	197.952	180.526	228.344	222.006	181.344	850.602	868.836	877.292	protein_coding	carbonic anhydrase && PF00484:Carbonic anhydrase	-
E2C16_RS00375	-	NZ_CP038012.1	84502	85734	-	1233	420	676	535	1791	1784	1383	2110	3084	2686	180.205	179.6	181.584	188.525	169.045	178.576	372.196	383.738	377.114	protein_coding	aminopeptidase && PF02073:Thermophilic metalloprotease (M29)	-
E2C16_RS00380	motA	NZ_CP038012.1	85999	86814	+	816	140	220	226	194	184	162	858	1331	1211	90.7652	88.3194	115.906	30.8566	26.3449	31.6075	228.691	250.248	256.912	protein_coding	flagellar motor stator protein MotA && PF01618:MotA/TolQ/ExbB proton channel family	-
E2C16_RS00385	motB	NZ_CP038012.1	86798	87565	+	768	152	183	175	260	304	199	1135	1689	1422	104.704	78.0573	95.3595	43.9388	46.2468	41.2531	321.431	337.405	320.53	protein_coding	flagellar motor protein MotB && PF13677:Membrane MotB of proton-channel complex MotA/MotB|PF00691:OmpA family	-
E2C16_RS00390	-	NZ_CP038012.1	87750	87971	-	222	288	489	344	3321	3709	1919	369	648	530	686.311	721.572	648.474	1941.57	1951.97	1376.22	361.515	447.822	413.288	protein_coding	DUF1128 domain-containing protein && -	-
E2C16_RS00395	-	NZ_CP038012.1	88045	89394	-	1350	26	49	40	51	62	67	17	16	19	10.1888	11.8901	12.3998	4.90312	5.36571	7.90143	2.73885	1.81832	2.43641	protein_coding	sodium:alanine symporter family protein && PF01235:Sodium:alanine symporter family	-
E2C16_RS00400	-	NZ_CP038012.1	89666	90040	+	375	113	162	88	555	834	357	78	100	102	159.415	141.517	98.2061	192.087	259.839	151.566	45.2393	40.9121	47.0868	protein_coding	YtxH domain-containing protein && -	-
E2C16_RS00405	-	NZ_CP038012.1	90163	91080	+	918	405	702	545	1623	1706	1199	356	541	511	233.396	250.506	248.451	229.463	217.123	207.942	84.3452	90.4144	96.3625	protein_coding	YihY/virulence factor BrkB family protein && PF03631:Virulence factor BrkB	Ribonuclease_BN
E2C16_RS00410	-	NZ_CP038012.1	91312	92493	+	1182	117	214	155	1195	1205	734	157	226	222	52.3661	59.3089	54.8784	131.216	119.107	98.8652	28.8892	29.3342	32.5136	protein_coding	MFS transporter && PF07690:Major Facilitator Superfamily	MFS_1
E2C16_RS00415	pdaA	NZ_CP038012.1	92514	93314	-	801	16	12	17	89	91	73	6	7	9	10.5674	4.90764	8.88185	14.4209	13.2733	14.5096	1.62919	1.34075	1.94509	protein_coding	delta-lactam-biosynthetic de-N-acetylase && PF01522:Polysaccharide deacetylase	Polysacc_deac_1
E2C16_RS00420	-	NZ_CP038012.1	93540	94445	-	906	652	1112	888	889	896	652	231	280	296	380.716	402.069	410.178	127.353	115.545	114.574	55.4545	47.4147	56.5579	protein_coding	TIGR01777 family protein && PF08338:Domain of unknown function (DUF1731)|PF01370:NAD dependent epimerase/dehydratase family	Epimerase
E2C16_RS00425	recX	NZ_CP038012.1	94541	95350	+	810	36	57	41	307	317	247	118	167	143	23.5125	23.0523	21.1829	49.1914	45.724	48.5486	31.6847	31.6311	30.5619	protein_coding	recombination regulator RecX && PF02631:RecX family	-
E2C16_RS00430	-	NZ_CP038012.1	95343	95672	+	330	89	98	70	409	488	364	288	412	444	142.678	97.2827	88.771	160.859	172.773	175.611	189.815	191.543	232.916	protein_coding	YfhH family protein && PF08838:Protein of unknown function (DUF1811)	-
E2C16_RS00435	-	NZ_CP038012.1	95875	96855	-	981	5498	8005	6650	3064	2676	3150	1280	1894	1614	2964.95	2673.1	2836.87	405.374	318.703	511.218	283.788	296.206	284.816	protein_coding	metal-dependent hydrolase && PF04307:LexA-binding, inner membrane-associated putative hydrolase	-
E2C16_RS00440	mutY	NZ_CP038012.1	97045	98121	+	1077	17	44	22	197	218	154	151	185	176	8.35054	13.3832	8.54858	23.7403	23.6489	22.7651	30.494	26.3536	28.2896	protein_coding	A/G-specific adenine glycosylase && PF14815:NUDIX domain|PF00730:HhH-GPD superfamily base excision DNA repair protein|PF00633:Helix-hairpin-helix motif	HhH-GPD
E2C16_RS00445	fabL	NZ_CP038012.1	98108	98854	+	747	36	49	58	295	271	251	151	167	172	25.4955	21.4882	32.4934	51.2552	42.3856	53.4956	43.9652	34.2988	39.86	protein_coding	enoyl-[acyl-carrier-protein] reductase FabL && PF00106:short chain dehydrogenase	adh_short
E2C16_RS00450	-	NZ_CP038012.1	98918	99151	+	234	545	455	360	368	564	592	114	167	144	1232.15	636.97	643.834	204.112	281.6	402.783	105.96	109.492	106.531	protein_coding	gamma-type small acid-soluble spore protein && -	-
E2C16_RS00455	-	NZ_CP038012.1	99353	99898	+	546	34	81	71	284	353	194	153	206	154	32.9434	48.5977	54.4193	67.509	75.5356	56.5684	60.9469	57.8839	48.8268	protein_coding	DUF402 domain-containing protein && PF04167:Protein of unknown function (DUF402)	-
E2C16_RS00460	-	NZ_CP038012.1	100035	101780	+	1746	194	409	280	1448	1625	907	1356	1950	1759	58.7813	76.7366	67.1121	107.637	108.737	82.7043	168.915	171.346	174.402	protein_coding	ABC transporter ATP-binding protein && PF00664:ABC transporter transmembrane region|PF00005:ABC transporter	ABC_membrane
E2C16_RS00465	-	NZ_CP038012.1	102006	103025	+	1020	5	10	8	46	66	21	5	8	12	2.59329	3.21162	3.28229	5.85321	7.55985	3.27781	1.06616	1.2033	2.03662	protein_coding	ABC transporter ATP-binding protein && PF08352:Oligopeptide/dipeptide transporter, C-terminal region|PF00005:ABC transporter	ABC_tran
E2C16_RS00470	-	NZ_CP038012.1	103000	104013	+	1014	44	51	31	63	62	63	5	22	7	22.956	16.4762	12.7941	8.06378	7.1437	9.89162	1.07247	3.32865	1.19506	protein_coding	dipeptide ABC transporter ATP-binding protein && PF08352:Oligopeptide/dipeptide transporter, C-terminal region|PF00005:ABC transporter	ABC_tran
E2C16_RS00475	-	NZ_CP038012.1	104010	105647	+	1638	166	330	123	285	262	423	61	66	61	53.6137	65.9969	31.4252	22.5822	18.6877	41.1141	8.0997	6.18178	6.44683	protein_coding	ABC transporter substrate-binding protein && PF00496:Bacterial extracellular solute-binding proteins, family 5 Middle	-
E2C16_RS00480	-	NZ_CP038012.1	105810	106814	+	1005	17	16	11	27	45	13	4	11	15	8.94879	5.21528	4.58051	3.48686	5.23138	2.05941	0.865659	1.67923	2.58378	protein_coding	ABC transporter permease && PF00528:Binding-protein-dependent transport system inner membrane component	BPD_transp_1
E2C16_RS00485	-	NZ_CP038012.1	106832	107728	+	897	72	84	51	87	69	89	71	120	163	42.4641	30.6768	23.7939	12.5882	8.98724	15.7966	17.2155	20.5245	31.4576	protein_coding	ABC transporter permease && PF00528:Binding-protein-dependent transport system inner membrane component|PF12911:N-terminal TM domain of oligopeptide transport permease C	BPD_transp_1
E2C16_RS00490	-	NZ_CP038012.1	107778	108857	-	1080	254	544	340	1537	1577	1068	1568	2356	2024	124.42	165.006	131.747	184.708	170.599	157.439	315.773	334.684	324.427	protein_coding	aromatic acid exporter family protein && PF06081:Aromatic acid exporter family member 1	-
E2C16_RS00495	-	NZ_CP038012.1	108982	110286	-	1305	547	872	711	2241	2285	2071	1823	2645	2370	221.747	218.892	228.006	222.878	204.572	252.659	303.829	310.956	314.389	protein_coding	glutamate-1-semialdehyde 2%2C1-aminomutase && PF00202:Aminotransferase class-III	Aminotran_3
E2C16_RS00500	bcp	NZ_CP038012.1	110423	110899	+	477	33	41	50	273	242	173	93	149	111	36.5997	28.1572	43.8671	74.2815	59.2743	57.7421	42.405	47.9238	40.2842	protein_coding	thioredoxin-dependent thiol peroxidase && PF00578:AhpC/TSA family	-
E2C16_RS00505	-	NZ_CP038012.1	110920	111864	+	945	110	141	156	537	678	492	204	322	350	61.5804	48.8777	69.0844	73.7528	83.8238	82.8892	46.9517	52.2766	64.116	protein_coding	D-2-hydroxyacid dehydrogenase && PF02826:D-isomer specific 2-hydroxyacid dehydrogenase, NAD binding domain|PF00389:D-isomer specific 2-hydroxyacid dehydrogenase, catalytic domain	2-Hacid_dh_C
E2C16_RS00510	perR	NZ_CP038012.1	112036	112464	+	429	3539	6471	6785	6585	5197	5594	4295	6683	6428	4364.2	4941.26	6618.81	1992.21	1415.35	2076.01	2177.5	2390	2593.87	protein_coding	peroxide-responsive transcriptional repressor PerR && PF01475:Ferric uptake regulator family	FUR
E2C16_RS00515	-	NZ_CP038012.1	112610	112987	-	378	183	397	253	1446	1389	883	629	986	938	256.118	344.051	280.102	496.493	429.319	371.906	361.919	400.192	429.577	protein_coding	YgzB family protein && PF11023:Zinc-ribbon containing domain	-
E2C16_RS00520	-	NZ_CP038012.1	113119	113982	+	864	1133	1593	1310	2641	2627	2208	3139	4212	3798	693.742	603.984	634.519	396.726	355.235	406.865	790.188	747.925	760.976	protein_coding	hypothetical protein && PF14540:Nucleotidyltransferase-like	-
E2C16_RS00525	-	NZ_CP038012.1	114372	115928	+	1557	0	0	0	0	0	1	0	0	0	0	0	0	0	0	0.102253	0	0	0	protein_coding	16S ribosomal RNA && -	-
E2C16_RS00530	-	NZ_CP038012.1	116057	116133	+	77	0	0	0	0	1	0	1	1	0	0	0	0	0	1.51733	0	2.82463	1.99247	0	protein_coding	tRNA-Ile && -	-
E2C16_RS00535	-	NZ_CP038012.1	116150	116225	+	76	0	0	0	0	0	0	1	0	0	0	0	0	0	0	0	2.8618	0	0	protein_coding	tRNA-Ala && -	-
E2C16_RS00540	-	NZ_CP038012.1	116326	119283	+	2958	0	0	0	0	0	0	0	0	0	0	0	0	0	0	0	0	0	0	protein_coding	23S ribosomal RNA && -	-
E2C16_RS00545	rrf	NZ_CP038012.1	119416	119530	+	115	0	0	0	0	2	0	1	3	0	0	0	0	0	2.0319	0	1.89128	4.00227	0	protein_coding	5S ribosomal RNA && -	-
E2C16_RS00550	-	NZ_CP038012.1	119585	119659	+	75	0	0	0	0	0	0	0	0	0	0	0	0	0	0	0	0	0	0	protein_coding	tRNA-Asn && -	-
E2C16_RS00555	-	NZ_CP038012.1	119663	119754	+	92	0	0	0	0	0	0	0	0	0	0	0	0	0	0	0	0	0	0	protein_coding	tRNA-Ser && -	-
E2C16_RS00560	-	NZ_CP038012.1	119785	119859	+	75	0	0	0	0	0	0	0	0	0	0	0	0	0	0	0	0	0	0	protein_coding	tRNA-Glu && -	-
E2C16_RS00565	-	NZ_CP038012.1	119911	119986	+	76	11	13	4	46	144	41	6	21	28	76.5704	56.0342	22.0259	78.5562	221.37	85.8885	17.1708	42.3925	63.7785	protein_coding	tRNA-Val && -	-
E2C16_RS00570	-	NZ_CP038012.1	120118	120192	+	75	1	0	0	0	0	0	0	0	0	7.05375	0	0	0	0	0	0	0	0	protein_coding	tRNA-Met && -	-
E2C16_RS00575	-	NZ_CP038012.1	120196	120271	+	76	0	0	0	0	0	0	0	0	0	0	0	0	0	0	0	0	0	0	protein_coding	tRNA-Asp && -	-
E2C16_RS00580	-	NZ_CP038012.1	120285	120360	+	76	0	0	0	0	0	0	0	0	0	0	0	0	0	0	0	0	0	0	protein_coding	tRNA-Phe && -	-
E2C16_RS00585	-	NZ_CP038012.1	120370	120445	+	76	0	0	0	0	0	0	0	0	0	0	0	0	0	0	0	0	0	0	protein_coding	tRNA-Thr && -	-
E2C16_RS00590	-	NZ_CP038012.1	120466	120550	+	85	0	0	0	0	0	0	0	0	0	0	0	0	0	0	0	0	0	0	protein_coding	tRNA-Tyr && -	-
E2C16_RS00595	-	NZ_CP038012.1	120555	120625	+	71	0	0	0	0	0	0	0	0	0	0	0	0	0	0	0	0	0	0	protein_coding	tRNA-Trp && -	-
E2C16_RS00600	-	NZ_CP038012.1	120687	120762	+	76	0	0	0	0	3	0	0	0	0	0	0	0	0	4.61187	0	0	0	0	protein_coding	tRNA-His && -	-
E2C16_RS00605	-	NZ_CP038012.1	120796	120871	+	76	0	0	0	0	0	0	0	0	0	0	0	0	0	0	0	0	0	0	protein_coding	tRNA-His && -	-
E2C16_RS00610	-	NZ_CP038012.1	120878	120949	+	72	0	0	0	0	0	0	0	0	0	0	0	0	0	0	0	0	0	0	protein_coding	tRNA-Gln && -	-
E2C16_RS00615	-	NZ_CP038012.1	120954	121028	+	75	0	0	0	0	0	0	0	0	0	0	0	0	0	0	0	0	0	0	protein_coding	tRNA-Gly && -	-
E2C16_RS00620	-	NZ_CP038012.1	121039	121112	+	74	0	0	0	0	0	0	0	0	0	0	0	0	0	0	0	0	0	0	protein_coding	tRNA-Cys && -	-
E2C16_RS00625	-	NZ_CP038012.1	121148	121228	+	81	0	0	0	5	4	5	4	5	0	0	0	0	8.01164	5.76958	9.82765	10.7406	9.4704	0	protein_coding	tRNA-Leu && -	-
E2C16_RS00630	-	NZ_CP038012.1	121466	122158	-	693	117	195	148	716	789	500	329	481	414	89.317	92.1775	89.3749	134.096	133.019	114.869	103.256	106.487	103.418	protein_coding	hypothetical protein && PF03483:B3/4 domain	-
E2C16_RS00635	queG	NZ_CP038012.1	122216	123361	+	1146	156	253	212	502	551	408	430	631	509	72.0148	72.3202	77.4174	56.8533	56.1741	56.6814	81.6087	84.475	76.8888	protein_coding	tRNA epoxyqueuosine(34) reductase QueG && PF13484:4Fe-4S double cluster binding domain|PF08331:Domain of unknown function (DUF1730)|PF13646:HEAT repeats	-
E2C16_RS00640	trmL	NZ_CP038012.1	123380	123853	+	474	473	718	657	403	400	415	421	627	573	527.915	496.215	580.062	110.348	98.5942	139.391	193.178	202.942	209.27	protein_coding	tRNA (uridine(34)/cytosine(34)/5-carboxymethylaminomethyluridine(34)-2'-O)-methyltransferase TrmL && PF00588:SpoU rRNA Methylase family	SpoU_methylase
E2C16_RS00645	-	NZ_CP038012.1	123885	124328	-	444	5325	11145	11516	4536	3852	4652	105	154	154	6344.8	8222.82	10854.4	1325.95	1013.61	1668.1	51.4351	53.2134	60.0437	protein_coding	PH domain-containing protein && PF06713:Bacterial PH domain	-
E2C16_RS00650	-	NZ_CP038012.1	124666	125970	-	1305	22	51	17	546	693	293	34	60	44	8.91854	12.8022	5.45162	54.3023	62.0429	35.7455	5.66658	7.05381	5.83676	protein_coding	NCS2 family permease && PF00860:Permease family	-
E2C16_RS00655	-	NZ_CP038012.1	126162	126998	-	837	406	661	504	1380	1527	966	3997	5810	5497	256.615	258.702	251.995	213.988	213.149	183.745	1038.63	1064.96	1136.92	protein_coding	RluA family pseudouridine synthase && PF00849:RNA pseudouridylate synthase	-
E2C16_RS00660	-	NZ_CP038012.1	126995	127471	-	477	78	103	50	198	260	168	602	902	967	86.5083	70.7363	43.8671	53.8745	63.6831	56.0732	274.493	290.116	350.944	protein_coding	thioredoxin family protein && PF00085:Thioredoxin	-
E2C16_RS00665	-	NZ_CP038012.1	127473	127898	-	426	81	139	107	319	420	210	741	1094	1041	100.591	106.888	105.114	97.189	115.189	78.4828	378.322	393.995	423.03	protein_coding	disulfide bond formation protein B && PF02600:Disulfide bond formation protein DsbB	DsbB
E2C16_RS00670	-	NZ_CP038012.1	128113	129429	-	1317	353	676	494	3584	4325	2234	1181	1861	1692	141.798	168.145	156.974	353.198	383.681	270.061	195.037	216.792	222.405	protein_coding	HlyC/CorC family transporter && PF01595:Domain of unknown function DUF21|PF03471:Transporter associated domain	-
E2C16_RS00675	-	NZ_CP038012.1	130131	131390	+	1260	7	14	14	116	162	101	12	25	17	2.93906	3.63983	4.64991	11.9488	15.0215	12.7619	2.0714	3.04406	2.33565	protein_coding	MFS transporter && PF07690:Major Facilitator Superfamily	MFS_1
E2C16_RS00680	-	NZ_CP038012.1	131770	132681	-	912	3	11	12	52	40	56	5	5	6	1.74024	3.95113	5.50647	7.40022	5.1243	9.77593	1.19242	0.841121	1.1389	protein_coding	LysR family transcriptional regulator && PF03466:LysR substrate binding domain|PF00126:Bacterial regulatory helix-turn-helix protein, lysR family	LysR_substrate
E2C16_RS00685	-	NZ_CP038012.1	132920	134299	+	1380	13	21	25	65	85	87	10	23	7	4.98363	4.98499	7.58138	6.11323	7.1963	10.037	1.57606	2.55701	0.87811	protein_coding	aspartate aminotransferase family protein && PF00202:Aminotransferase class-III	Aminotran_3
E2C16_RS00690	-	NZ_CP038012.1	134419	135066	+	648	6	6	7	17	17	12	0	0	3	4.89844	3.03319	4.52075	3.40495	3.06509	2.9483	0	0	0.80145	protein_coding	GNAT family N-acetyltransferase && -	-
E2C16_RS00695	-	NZ_CP038012.1	135208	136833	+	1626	529	837	605	444	451	682	48	66	66	172.114	168.628	155.712	35.4404	32.406	66.7773	6.42057	6.2274	7.02673	protein_coding	amidohydrolase && PF07969:Amidohydrolase family	-
E2C16_RS00700	-	NZ_CP038012.1	136973	138313	+	1341	578	1021	658	194	234	250	14	40	24	228.024	249.414	205.345	18.7763	20.3872	29.6808	2.27066	4.5763	3.09822	protein_coding	amino acid permease && PF00324:Amino acid permease	AA_permease
E2C16_RS00705	-	NZ_CP038012.1	138365	139792	+	1428	600	970	610	149	162	202	15	36	29	222.282	222.519	178.768	13.5424	13.2543	22.521	2.28463	3.86774	3.5156	protein_coding	APC family permease && PF13520:Amino acid permease	-
E2C16_RS00710	-	NZ_CP038012.1	139879	141180	+	1302	225	436	269	83	102	88	18	16	22	91.4225	109.698	86.4626	8.27377	9.1529	10.7606	3.00687	1.88535	2.92511	protein_coding	ArgE/DapE family deacylase && PF07687:Peptidase dimerisation domain|PF01546:Peptidase family M20/M25/M40	Peptidase_M20
E2C16_RS00715	-	NZ_CP038012.1	141192	141335	+	144	72	107	44	14	26	24	3	6	5	264.516	243.414	127.873	12.6183	21.095	26.5347	4.53118	6.39252	6.01087	protein_coding	hypothetical protein && -	-
E2C16_RS00720	-	NZ_CP038012.1	141725	141928	-	204	64	209	137	704	613	389	546	976	764	165.971	335.614	281.046	447.898	351.075	303.588	582.124	734.012	648.326	protein_coding	YheE family protein && -	-
E2C16_RS00725	-	NZ_CP038012.1	142003	142392	+	390	5	16	9	20	31	11	3	4	2	6.78246	13.4394	9.65751	6.65582	9.28681	4.49048	1.67305	1.57354	0.88776	protein_coding	ferritin-like domain-containing protein && -	-
E2C16_RS00730	-	NZ_CP038012.1	142503	143624	+	1122	185	396	273	1028	1024	696	1645	2517	1947	87.2289	115.618	101.826	118.915	106.629	98.76	318.879	344.17	300.402	protein_coding	DUF445 domain-containing protein && PF04286:Protein of unknown function (DUF445)	-
E2C16_RS00735	-	NZ_CP038012.1	143638	143985	+	348	103	139	94	463	863	427	819	1121	1156	156.581	130.846	113.041	172.678	289.735	195.35	511.867	494.208	575.054	protein_coding	hypothetical protein && PF06133:Control of competence regulator ComK, YlbF/YmcA	-
E2C16_RS00740	-	NZ_CP038012.1	144083	145594	+	1512	146	312	226	861	1056	649	922	1217	1110	51.0837	67.5969	62.5524	73.9073	81.5984	68.3373	132.627	123.487	127.087	protein_coding	coproporphyrinogen III oxidase && PF04055:Radical SAM superfamily	Radical_SAM
E2C16_RS00745	-	NZ_CP038012.1	145744	146526	+	783	48	77	69	107	123	89	101	95	86	32.4311	32.2146	36.8786	17.7361	18.3532	18.0964	28.0551	18.6142	19.0137	protein_coding	enoyl-CoA hydratase && PF00378:Enoyl-CoA hydratase/isomerase	ECH
E2C16_RS00750	-	NZ_CP038012.1	146634	147032	-	399	1508	2693	3057	1996	1925	2106	1748	2454	2464	1999.45	2210.99	3206.34	649.268	563.673	840.331	952.843	943.593	1069.05	protein_coding	methylglyoxal synthase && PF02142:MGS-like domain	-
E2C16_RS00755	-	NZ_CP038012.1	147127	147312	-	186	192	253	188	528	889	525	752	1005	951	546.097	445.586	422.992	368.432	558.417	449.377	879.342	828.965	885.111	protein_coding	hypothetical protein && -	-
E2C16_RS00760	-	NZ_CP038012.1	147615	148514	+	900	244	476	356	2003	2216	1382	138	206	175	143.426	173.256	165.537	288.852	287.671	244.473	33.3495	35.1162	33.6609	protein_coding	ABC transporter ATP-binding protein && PF13732:Domain of unknown function (DUF4162)|PF00005:ABC transporter	ABC_tran
E2C16_RS00765	-	NZ_CP038012.1	148507	149766	+	1260	446	707	547	2486	2748	2082	195	279	259	187.26	183.811	181.679	256.075	254.81	263.072	33.6602	33.9717	35.5844	protein_coding	ABC transporter permease && PF12698:ABC-2 family transporter protein	-
E2C16_RS00770	-	NZ_CP038012.1	150045	151262	+	1218	74	163	103	662	723	480	152	256	203	32.1415	43.8393	35.3897	70.5419	69.3522	62.7421	27.1425	32.246	28.8522	protein_coding	DNA repair exonuclease && PF00149:Calcineurin-like phosphoesterase	Metallophos
E2C16_RS00775	-	NZ_CP038012.1	151271	154144	+	2874	308	570	422	1709	1927	1307	1109	1455	1275	56.6951	64.9698	61.4487	77.1776	78.3366	72.4025	83.9262	77.6711	76.7986	protein_coding	AAA family ATPase && PF13514:AAA domain	-
E2C16_RS00780	yhaM	NZ_CP038012.1	154144	155082	+	939	252	412	327	1170	1351	1039	1083	1396	1243	141.977	143.733	145.737	161.717	168.097	176.163	250.851	228.088	229.158	protein_coding	3'-5' exoribonuclease YhaM && PF01336:OB-fold nucleic acid binding domain|PF01966:HD domain	HD
E2C16_RS00785	-	NZ_CP038012.1	155345	155443	+	99	3	2	7	29	50	31	1	3	2	16.0313	6.61787	29.5903	38.0189	59.0071	49.853	2.19694	4.6491	3.49723	protein_coding	YjcZ family sporulation protein && -	-
E2C16_RS00790	-	NZ_CP038012.1	155562	155747	-	186	71	34	13	103	393	123	66	87	89	201.942	59.8811	29.2494	71.8721	246.859	105.283	77.1763	71.7612	82.8337	protein_coding	hypothetical protein && -	-
E2C16_RS00800	-	NZ_CP038012.1	156705	157067	-	363	761	1775	1507	6037	4261	3361	5214	8314	6761	1109.07	1601.83	1737.38	2158.49	1371.43	1474.1	3124.04	3513.88	3224.29	protein_coding	hypothetical protein && PF12732:YtxH-like protein	-
E2C16_RS00805	-	NZ_CP038012.1	157178	157606	-	429	144	231	151	893	928	642	497	732	653	177.577	176.392	147.301	270.166	252.732	238.255	251.972	261.78	263.503	protein_coding	HIT family protein && PF01230:HIT domain	HIT
E2C16_RS00810	-	NZ_CP038012.1	158022	158768	+	747	44	91	64	302	343	211	174	264	248	31.1612	39.9066	35.8547	52.4714	53.6467	44.9704	50.6619	54.2209	57.4726	protein_coding	ABC transporter ATP-binding protein && PF00005:ABC transporter	ABC_tran
E2C16_RS00815	-	NZ_CP038012.1	158755	159957	+	1203	1850	2071	1575	967	1080	1063	475	677	650	813.556	563.947	547.901	104.327	104.888	140.68	85.8778	86.3389	93.5358	protein_coding	ABC transporter permease && PF05975:Bacterial ABC transporter protein EcsB	-
E2C16_RS00820	-	NZ_CP038012.1	160086	160322	+	237	321	312	269	266	413	295	152	268	236	716.536	431.251	474.997	145.67	203.597	198.17	139.492	173.488	172.383	protein_coding	IDEAL domain-containing protein && -	-
E2C16_RS00825	uvrB	NZ_CP038012.1	160463	162442	+	1980	626	948	865	1260	1271	1237	1884	2582	2179	167.259	156.844	182.826	82.5927	74.998	99.4648	206.951	200.066	190.512	protein_coding	excinuclease ABC subunit UvrB && PF04851:Type III restriction enzyme, res subunit|PF02151:UvrB/uvrC motif|PF00271:Helicase conserved C-terminal domain|PF12344:Ultra-violet resistance protein B	Helicase_C
E2C16_RS00830	uvrA	NZ_CP038012.1	162451	165324	+	2874	649	1165	866	1461	1473	1513	4054	5639	4812	119.465	132.789	126.101	65.9781	59.8805	83.8141	306.796	301.022	289.847	protein_coding	excinuclease ABC subunit UvrA && PF00005:ABC transporter	ABC_tran
E2C16_RS00835	-	NZ_CP038012.1	165392	166666	+	1275	7526	10438	9035	9174	9867	9629	4643	6564	5659	3122.74	2681.83	2965.55	933.866	904.158	1202.36	792.029	789.845	768.351	protein_coding	DUF4097 family beta strand repeat protein && PF13349:Putative adhesin	-
E2C16_RS00840	-	NZ_CP038012.1	166966	167916	+	951	106	154	97	343	417	333	438	599	586	58.9667	53.0474	42.6853	46.8112	51.2301	55.7479	100.172	96.6339	106.671	protein_coding	HPr kinase/phosphorylase && PF07475:HPr Serine kinase C-terminal domain|PF02603:HPr Serine kinase N terminus	-
E2C16_RS00845	-	NZ_CP038012.1	167919	168725	+	807	60	75	85	223	259	195	377	498	475	39.3332	30.4447	44.0791	35.8647	37.4969	38.4703	101.606	94.6758	101.894	protein_coding	prolipoprotein diacylglyceryl transferase && PF01790:Prolipoprotein diacylglyceryl transferase	LGT
E2C16_RS00850	ppaX	NZ_CP038012.1	168743	169396	+	654	54	100	73	204	229	146	380	504	436	43.6815	50.0894	46.7124	40.4845	40.9098	35.5418	126.374	118.232	115.409	protein_coding	pyrophosphatase PpaX && PF13419:Haloacid dehalogenase-like hydrolase	-
E2C16_RS00855	-	NZ_CP038012.1	169393	169917	+	525	491	477	375	466	605	508	591	864	827	494.77	297.634	298.923	115.203	134.637	154.053	244.839	252.486	272.694	protein_coding	acyltransferase && PF14602:Hexapeptide repeat of succinyl-transferase	-
E2C16_RS00860	-	NZ_CP038012.1	170022	171536	+	1515	1283	1941	1660	2519	2614	2142	2650	3701	3232	448.018	419.698	458.546	215.8	201.587	225.098	380.44	374.791	369.308	protein_coding	tetratricopeptide repeat protein && PF14559:Tetratricopeptide repeat	-
E2C16_RS00865	trxB	NZ_CP038012.1	171652	172602	+	951	2306	3422	2942	4452	4685	3481	7521	10443	9253	1282.8	1178.75	1294.64	607.59	575.571	582.758	1720.08	1684.72	1684.35	protein_coding	thioredoxin-disulfide reductase && PF07992:Pyridine nucleotide-disulphide oxidoreductase	Pyr_redox_2
E2C16_RS00870	-	NZ_CP038012.1	172884	173357	+	474	61	119	72	351	416	262	479	696	564	68.0821	82.2417	63.5684	96.1092	102.538	88.001	219.791	225.276	205.983	protein_coding	8-oxo-dGTP diphosphatase && PF00293:NUDIX domain	NUDIX
E2C16_RS00875	rapZ	NZ_CP038012.1	173357	174253	+	897	219	358	289	938	993	783	1089	1434	1334	129.162	130.742	134.832	135.721	129.338	138.974	264.051	245.267	257.45	protein_coding	RNase adapter RapZ && PF03668:P-loop ATPase protein family	ATP_bind_2
E2C16_RS00880	-	NZ_CP038012.1	174258	175220	+	963	184	349	221	909	1006	765	1730	2370	2300	101.082	118.72	96.0402	122.511	122.051	126.474	390.726	377.577	413.458	protein_coding	YvcK family protein && PF01933:Uncharacterised protein family UPF0052	-
E2C16_RS00885	whiA	NZ_CP038012.1	175254	176201	+	948	160	309	249	824	741	520	1609	2371	1801	89.288	106.776	109.92	112.812	91.3228	87.3293	369.148	383.713	328.878	protein_coding	DNA-binding protein WhiA && PF10298:WhiA N-terminal LAGLIDADG-like domain|PF14527:WhiA LAGLIDADG-like domain|PF02650:WhiA C-terminal HTH domain	-
E2C16_RS00890	-	NZ_CP038012.1	176230	176487	+	258	147	169	128	333	489	264	1027	1462	1427	301.425	214.581	207.624	167.518	221.441	162.91	865.772	869.383	957.49	protein_coding	HPr family phosphocarrier protein && -	-
E2C16_RS00895	clpP	NZ_CP038012.1	176658	177326	-	669	951	1534	1257	4032	4245	3024	5175	7074	6910	752.031	751.144	786.315	782.223	741.346	719.649	1682.43	1622.27	1788.06	protein_coding	ATP-dependent Clp endopeptidase proteolytic subunit ClpP && PF00574:Clp protease	-
E2C16_RS00900	-	NZ_CP038012.1	177441	177512	+	72	0	4	0	20	15	7	0	0	1	0	18.1992	0	36.0524	24.3404	15.4786	0	0	2.40435	protein_coding	tRNA-Arg && -	-
E2C16_RS00905	-	NZ_CP038012.1	178060	178638	+	579	95	122	107	291	306	317	111	145	162	86.8014	69.0248	77.3379	65.2305	61.7465	87.1657	41.6963	38.4214	48.4358	protein_coding	LemA family protein && PF04011:LemA family	-
E2C16_RS00910	-	NZ_CP038012.1	178635	179444	+	810	130	187	173	94	125	147	34	55	51	84.9063	75.6276	89.3816	15.0619	18.0299	28.8933	9.12949	10.4174	10.8997	protein_coding	TPM domain-containing protein && PF04536:TLP18.3, Psb32 and MOLO-1 founding proteins of phosphatase	-
E2C16_RS00915	-	NZ_CP038012.1	179526	179759	+	234	13	39	23	119	153	85	15	39	30	29.3906	54.5975	41.1338	66.0036	76.3915	57.832	13.9421	25.5701	22.194	protein_coding	glutaredoxin family protein && -	-
E2C16_RS00920	-	NZ_CP038012.1	180067	181098	+	1032	791	1193	977	759	768	626	2598	3442	3119	405.488	378.691	396.189	95.4549	86.9463	96.5738	547.536	511.699	523.198	protein_coding	hypothetical protein && PF04198:Putative sugar-binding domain	Sugar-bind
E2C16_RS00925	gap	NZ_CP038012.1	181128	182135	+	1008	2412	3532	2787	1568	1678	1710	6569	8704	7780	1265.9	1147.85	1157.08	201.893	194.492	270.085	1417.4	1324.77	1336.13	protein_coding	type I glyceraldehyde-3-phosphate dehydrogenase && PF00044:Glyceraldehyde 3-phosphate dehydrogenase, NAD binding domain|PF02800:Glyceraldehyde 3-phosphate dehydrogenase, C-terminal domain	-
E2C16_RS00930	-	NZ_CP038012.1	182239	183426	+	1188	523	877	625	1034	1042	960	2926	3612	3389	232.899	241.828	220.166	112.964	102.476	128.653	535.687	466.46	493.839	protein_coding	phosphoglycerate kinase && PF00162:Phosphoglycerate kinase	-
E2C16_RS00935	-	NZ_CP038012.1	183439	184200	+	762	137	242	165	238	239	292	1018	1193	1087	95.1146	104.036	90.6183	40.5376	36.6448	61.0088	290.567	240.198	246.947	protein_coding	triose-phosphate isomerase && PF00121:Triosephosphate isomerase	-
E2C16_RS00940	-	NZ_CP038012.1	184193	185713	+	1521	380	511	369	365	391	393	1570	2015	1750	132.171	110.056	101.528	31.1458	30.0343	41.1366	224.504	203.249	199.177	protein_coding	2%2C3-bisphosphoglycerate-independent phosphoglycerate mutase && PF06415:BPG-independent PGAM N-terminus (iPGM_N)|PF01676:Metalloenzyme superfamily	-
E2C16_RS00945	eno	NZ_CP038012.1	185727	187022	+	1296	2295	3224	2846	2118	2033	2476	7483	10389	9199	936.827	814.918	919.003	212.108	183.274	304.166	1255.81	1229.85	1228.76	protein_coding	phosphopyruvate hydratase && PF00113:Enolase, C-terminal TIM barrel domain|PF03952:Enolase, N-terminal domain	-
E2C16_RS00950	secG	NZ_CP038012.1	187337	187564	+	228	1090	1290	827	4130	7372	3675	459	616	733	2529.14	1853.44	1517.95	2350.99	3777.64	2566.18	437.855	414.504	556.543	protein_coding	preprotein translocase subunit SecG && -	-
E2C16_RS00955	-	NZ_CP038012.1	187764	188510	+	747	814	1147	1107	832	851	564	472	659	523	576.482	502.998	620.175	144.557	133.1	120.205	137.428	135.347	121.202	protein_coding	alpha/beta fold hydrolase && PF12695:Alpha/beta hydrolase family	-
E2C16_RS00960	rnr	NZ_CP038012.1	188641	190980	+	2340	4745	7149	5987	3381	3582	3139	2451	3500	2937	1072.76	1000.81	1070.73	187.528	178.846	213.57	227.814	229.475	217.279	protein_coding	ribonuclease R && PF08206:Ribonuclease B OB domain|PF00773:RNB domain|PF00575:S1 RNA binding domain	RNB
E2C16_RS00965	smpB	NZ_CP038012.1	191031	191498	+	468	311	432	378	244	304	242	248	339	297	351.557	302.386	338.013	67.6675	75.8922	82.3255	115.255	111.131	109.86	protein_coding	SsrA-binding protein SmpB && PF01668:SmpB protein	-
E2C16_RS00970	ssrA	NZ_CP038012.1	191581	191942	+	362	1801703	2658030	4376884	1416909	668688	1188899	160516	314033	251315	2.63303e+06	2.40533e+06	5.05992e+06	508007	215816	522879	96441.2	133091	120182	protein_coding	transfer-messenger RNA && -	-
E2C16_RS00975	-	NZ_CP038012.1	193193	194722	+	1530	123	200	168	788	869	713	95	126	113	42.53	42.8215	45.9521	66.8453	66.3587	74.193	13.5047	12.6346	12.7855	protein_coding	bifunctional metallophosphatase/5'-nucleotidase && PF00149:Calcineurin-like phosphoesterase|PF02872:5'-nucleotidase, C-terminal domain	Metallophos
E2C16_RS00980	-	NZ_CP038012.1	194860	195348	+	489	72	107	76	394	460	381	53	70	45	77.8942	71.6801	65.0417	104.574	109.905	124.045	23.5733	21.962	15.9307	protein_coding	nucleoside deaminase && PF00383:Cytidine and deoxycytidylate deaminase zinc-binding region	-
E2C16_RS00985	-	NZ_CP038012.1	195747	197333	+	1587	56	86	77	716	799	485	98	201	155	18.6678	17.7519	20.3049	58.5561	58.8219	48.6552	13.4308	19.4313	16.9077	protein_coding	glutathione ABC transporter substrate-binding protein && PF00496:Bacterial extracellular solute-binding proteins, family 5 Middle	-
E2C16_RS00990	-	NZ_CP038012.1	197579	198505	+	927	4	23	7	95	86	47	16	24	29	2.28277	8.12778	3.16013	13.3009	10.839	8.07203	3.75399	3.97205	5.41562	protein_coding	DMT family transporter && PF00892:EamA-like transporter family	DUF6
E2C16_RS00995	-	NZ_CP038012.1	198643	198834	-	192	52	47	26	21	43	40	11	12	6	143.279	80.19	56.6708	14.1956	26.166	33.1683	12.4608	9.58878	5.40979	protein_coding	C4-dicarboxylate ABC transporter && -	-
E2C16_RS01000	-	NZ_CP038012.1	198954	200795	-	1842	127	227	154	119	109	68	22	58	58	36.475	40.3701	34.9879	8.38482	6.91363	5.87738	2.59768	4.83083	5.4509	protein_coding	heavy metal translocating P-type ATPase && PF00702:haloacid dehalogenase-like hydrolase|PF00122:E1-E2 ATPase	E1-E2_ATPase
E2C16_RS01005	-	NZ_CP038012.1	201251	201988	+	738	338	520	549	766	740	1043	219	246	244	242.294	230.819	311.317	134.713	117.151	225.005	64.5417	51.1401	57.2352	protein_coding	molecular chaperone TorD family protein && PF02613:Nitrate reductase delta subunit	-
E2C16_RS01010	-	NZ_CP038012.1	201990	204575	+	2586	566	918	851	1749	1906	2810	957	1372	1292	115.79	116.289	137.717	87.7804	86.112	172.999	80.489	81.3971	86.4896	protein_coding	molybdopterin-dependent oxidoreductase && PF00384:Molybdopterin oxidoreductase|PF01568:Molydopterin dinucleotide binding domain	-
E2C16_RS01015	dmsB	NZ_CP038012.1	204585	205121	+	537	161	260	189	472	399	640	208	290	252	158.611	158.607	147.29	114.079	86.8097	189.745	84.2446	82.8528	81.2374	protein_coding	dimethylsulfoxide reductase subunit B && PF13247:4Fe-4S dicluster domain	-
E2C16_RS01020	-	NZ_CP038012.1	205137	205985	+	849	600	893	702	1618	1357	2048	424	609	516	373.874	344.562	346.032	247.347	186.742	384.049	108.62	110.051	105.214	protein_coding	dimethyl sulfoxide reductase anchor subunit && PF04976:DMSO reductase anchor subunit (DmsC)	-
E2C16_RS01025	-	NZ_CP038012.1	206017	206934	+	918	222	405	285	1046	841	1306	249	393	328	127.936	144.523	129.924	147.885	107.034	226.498	58.9942	65.68	61.8531	protein_coding	4Fe-4S binding protein && -	-
E2C16_RS01030	tatA	NZ_CP038012.1	206966	207166	+	201	17	11	9	23	61	56	8	10	13	44.744	17.9275	18.7384	14.8514	35.4571	44.3564	8.65659	7.63286	11.1964	protein_coding	twin-arginine translocase TatA/TatE family subunit && -	-
E2C16_RS01035	tatC	NZ_CP038012.1	207175	208005	+	831	279	366	334	975	860	1095	287	435	335	177.617	144.279	168.203	152.279	120.911	209.787	75.1162	80.3103	69.7869	protein_coding	twin-arginine translocase subunit TatC && PF00902:Sec-independent protein translocase protein (TatC)	-
E2C16_RS01040	-	NZ_CP038012.1	208177	208614	+	438	922	1241	1112	2123	1718	1473	878	1475	1329	1113.62	928.157	1062.47	629.089	458.267	535.419	435.987	516.656	525.268	protein_coding	DNA starvation/stationary phase protection protein && PF00210:Ferritin-like domain	Ferritin
E2C16_RS01045	psiE	NZ_CP038012.1	208831	209271	+	441	73	114	114	647	599	465	116	253	215	87.5721	84.6818	108.182	190.415	158.693	167.872	57.21	88.0167	84.3976	protein_coding	phosphate-starvation-inducible protein PsiE && PF06146:Phosphate-starvation-inducible E	-
E2C16_RS01050	-	NZ_CP038012.1	209476	209775	-	300	668	779	677	29	46	50	0	0	3	1177.98	850.628	944.397	12.5462	17.9146	26.5347	0	0	1.73113	protein_coding	hypothetical protein && -	-
E2C16_RS01055	-	NZ_CP038012.1	209772	210224	-	453	911	1279	1183	101	91	110	0	5	1	1063.9	924.903	1092.88	28.9374	23.47	38.6598	0	1.69338	0.382148	protein_coding	hypothetical protein && PF13730:Helix-turn-helix domain	-
E2C16_RS01060	-	NZ_CP038012.1	210640	210969	+	330	29	54	51	349	304	258	26	56	36	46.4907	53.6048	64.676	137.261	107.629	124.472	17.1361	26.035	18.8851	protein_coding	hypothetical protein && -	-
E2C16_RS01065	-	NZ_CP038012.1	211424	211672	-	249	1443	1687	1350	342	451	501	158	249	198	3065.83	2219.42	2268.93	178.264	211.615	320.334	138.01	153.42	137.656	protein_coding	hypothetical protein && -	-
E2C16_RS01070	nikR	NZ_CP038012.1	212232	212651	+	420	680	1020	927	2103	2224	1947	179	216	230	856.527	795.563	923.672	649.87	618.664	738.043	92.6951	78.9019	94.8	protein_coding	nickel-responsive transcriptional regulator NikR && PF08753:NikR C terminal nickel binding domain	-
E2C16_RS01075	-	NZ_CP038012.1	212668	214278	+	1611	1070	1808	1332	5713	6224	4097	1979	2747	2449	351.374	367.643	346.016	460.262	451.381	404.888	267.179	261.605	263.162	protein_coding	ABC transporter substrate-binding protein && PF00496:Bacterial extracellular solute-binding proteins, family 5 Middle	-
E2C16_RS01080	-	NZ_CP038012.1	214298	215281	+	984	544	814	592	2507	2652	1912	936	1358	1244	292.473	270.99	251.776	330.671	314.882	309.355	206.887	211.733	218.854	protein_coding	ABC transporter permease && PF00528:Binding-protein-dependent transport system inner membrane component	BPD_transp_1
E2C16_RS01085	-	NZ_CP038012.1	215281	216114	+	834	349	541	362	1461	1576	1207	743	947	1086	221.381	212.498	181.648	227.363	220.78	230.412	193.765	174.208	225.421	protein_coding	ABC transporter permease && PF00528:Binding-protein-dependent transport system inner membrane component	BPD_transp_1
E2C16_RS01090	-	NZ_CP038012.1	216201	217124	+	924	581	806	633	1883	2063	1688	1361	1768	1564	332.649	285.75	286.694	264.493	260.854	290.847	320.361	293.558	293.018	protein_coding	ABC transporter ATP-binding protein && PF00005:ABC transporter|PF08352:Oligopeptide/dipeptide transporter, C-terminal region	ABC_tran
E2C16_RS01095	-	NZ_CP038012.1	217114	217707	+	594	3688	5073	4853	5591	5532	5811	3220	4699	4432	3284.63	2797.71	3419.09	1221.63	1088.09	1557.5	1179.02	1213.67	1291.65	protein_coding	ATP-binding cassette domain-containing protein && PF00005:ABC transporter	ABC_tran
E2C16_RS01100	-	NZ_CP038012.1	217881	218507	+	627	30	66	50	151	189	106	7	14	22	25.3125	34.4826	33.3726	31.2569	35.2179	26.9155	2.42819	3.42566	6.07414	protein_coding	sugar transferase && PF02397:Bacterial sugar transferase	-
E2C16_RS01105	-	NZ_CP038012.1	218559	220070	-	1512	1199	1880	1499	3245	3563	2868	870	1279	1017	419.516	407.314	414.894	278.547	275.317	301.99	125.147	129.778	116.439	protein_coding	BCCT family transporter && PF02028:BCCT, betaine/carnitine/choline family transporter	-
E2C16_RS01110	-	NZ_CP038012.1	220426	220884	-	459	842	1209	1046	749	768	602	128	207	159	970.467	862.854	953.688	211.79	195.487	208.809	60.6527	69.1896	59.9673	protein_coding	hypothetical protein && -	-
E2C16_RS01115	-	NZ_CP038012.1	221362	221907	+	546	11	23	12	114	123	71	15	25	29	10.6581	13.7994	9.19763	27.0987	26.3198	20.7029	5.97519	7.02475	9.19465	protein_coding	GNAT family N-acetyltransferase && PF13302:Acetyltransferase (GNAT) domain	-
E2C16_RS01120	-	NZ_CP038012.1	222399	223016	+	618	39	59	52	104	104	79	224	342	307	33.3855	31.2743	35.2129	21.8414	19.6614	20.3518	78.8338	84.9026	85.9963	protein_coding	sortase B protein-sorting domain-containing protein && PF05031:Iron Transport-associated domain	-
E2C16_RS01125	-	NZ_CP038012.1	223048	225225	+	2178	641	611	517	634	765	676	1684	2343	2184	155.698	91.8982	99.339	37.7805	41.0368	49.4144	168.166	165.043	173.59	protein_coding	sortase B protein-sorting domain-containing protein && PF05031:Iron Transport-associated domain	-
E2C16_RS01130	isdE	NZ_CP038012.1	225265	226287	+	1023	9	7	8	28	46	32	49	48	52	4.65424	2.24154	3.27266	3.55237	5.25354	4.98011	10.4177	7.19861	8.79949	protein_coding	heme ABC transporter substrate-binding protein IsdE && PF01497:Periplasmic binding protein	Peripla_BP_2
E2C16_RS01135	-	NZ_CP038012.1	226312	227295	+	984	1	8	14	34	43	32	30	32	31	0.537634	2.66329	5.95415	4.48456	5.10555	5.17749	6.631	4.98928	5.45377	protein_coding	iron ABC transporter permease && PF01032:FecCD transport family	-
E2C16_RS01140	-	NZ_CP038012.1	227285	228055	+	771	0	8	5	12	17	17	14	27	16	0	3.39906	2.71396	2.02005	2.57611	3.51042	3.94936	5.3727	3.59249	protein_coding	ABC transporter ATP-binding protein && PF00005:ABC transporter	ABC_tran
E2C16_RS01145	srtB	NZ_CP038012.1	228085	228840	+	756	7	27	27	99	124	84	43	30	22	4.89844	11.6995	14.9461	16.9961	19.1633	17.6898	12.3708	6.08811	5.03768	protein_coding	class B sortase && PF04203:Sortase family	-
E2C16_RS01150	-	NZ_CP038012.1	229072	229962	+	891	254	370	292	1586	1898	1119	174	210	211	150.813	136.034	137.149	231.026	248.879	199.948	42.4741	36.1597	40.9954	protein_coding	5'-3' exonuclease && PF02739:5'-3' exonuclease, N-terminal resolvase-like domain|PF01367:5'-3' exonuclease, C-terminal SAM fold	-
E2C16_RS01155	-	NZ_CP038012.1	229982	230509	-	528	7	11	12	61	94	60	17	7	15	7.01368	6.82468	9.51118	14.9945	20.8	18.0918	7.00274	2.03398	4.91799	protein_coding	hypothetical protein && PF13529:Peptidase_C39 like family	-
E2C16_RS01160	-	NZ_CP038012.1	230741	233125	+	2385	45	72	33	213	147	238	142	167	156	9.98173	9.88935	5.79046	11.5912	7.20109	15.8874	12.9495	10.7426	11.3231	protein_coding	3-hydroxyacyl-CoA dehydrogenase/enoyl-CoA hydratase family protein && PF16113:Enoyl-CoA hydratase/isomerase|PF00725:3-hydroxyacyl-CoA dehydrogenase, C-terminal domain|PF02737:3-hydroxyacyl-CoA dehydrogenase, NAD binding domain	3HCDH_N
E2C16_RS01165	-	NZ_CP038012.1	233284	234459	+	1176	217	240	246	325	299	418	194	243	217	97.6189	66.854	87.5417	35.8684	29.7053	56.5892	35.8796	31.7017	31.9435	protein_coding	acetyl-CoA C-acetyltransferase && PF02803:Thiolase, C-terminal domain|PF00108:Thiolase, N-terminal domain	Thiolase_N
E2C16_RS01170	-	NZ_CP038012.1	234792	236582	+	1791	235	292	264	629	533	526	345	505	442	69.4151	53.4086	61.6873	45.5818	34.7697	46.7579	41.8964	43.2593	42.7225	protein_coding	acyl-CoA dehydrogenase && PF00441:Acyl-CoA dehydrogenase, C-terminal domain|PF02770:Acyl-CoA dehydrogenase, middle domain|PF02771:Acyl-CoA dehydrogenase, N-terminal domain	-
E2C16_RS01175	-	NZ_CP038012.1	236777	237133	+	357	22	68	61	450	381	266	103	153	142	32.6014	62.3971	71.507	163.599	124.688	118.626	62.7512	65.7516	68.8573	protein_coding	arsenate reductase family protein && PF03960:ArsC family	-
E2C16_RS01180	gcvH	NZ_CP038012.1	237438	237818	+	381	581	855	829	2993	3032	2002	1683	2361	2360	806.738	735.131	910.577	1019.57	929.766	836.573	960.754	950.724	1072.3	protein_coding	glycine cleavage system protein GcvH && PF01597:Glycine cleavage H-protein	-
E2C16_RS01185	-	NZ_CP038012.1	237983	238321	+	339	6	21	17	70	119	61	11	13	13	9.36339	20.2929	20.9863	26.8	41.0126	28.648	7.05742	5.88338	6.63856	protein_coding	hypothetical protein && -	-
E2C16_RS01190	-	NZ_CP038012.1	238335	238634	+	300	20	41	54	186	226	112	47	55	54	35.2688	44.7699	75.3286	80.4689	88.015	59.4376	34.0745	28.1271	31.1604	protein_coding	thioredoxin family protein && PF00085:Thioredoxin	-
E2C16_RS01195	-	NZ_CP038012.1	238946	239971	+	1026	45	96	68	478	613	378	49	68	53	23.2031	30.6512	27.7363	60.4668	69.8044	58.6556	10.3873	10.1682	8.94249	protein_coding	methionine ABC transporter ATP-binding protein && PF00005:ABC transporter|PF09383:NIL domain	ABC_tran
E2C16_RS01200	-	NZ_CP038012.1	239964	240632	+	669	31	52	19	237	302	156	60	36	61	24.5142	25.4625	11.8854	45.9789	52.7412	37.1247	19.5064	8.25581	15.7846	protein_coding	ABC transporter permease && PF00528:Binding-protein-dependent transport system inner membrane component	BPD_transp_1
E2C16_RS01205	-	NZ_CP038012.1	240698	241528	+	831	307	577	552	1397	1715	1303	310	460	411	195.442	227.457	277.987	218.188	241.12	249.637	81.136	84.9259	85.6191	protein_coding	ABC transporter substrate-binding protein && PF03180:NLPA lipoprotein	-
E2C16_RS01210	-	NZ_CP038012.1	241889	243067	+	1179	1073	1711	1316	2875	3213	1947	1489	2193	2026	481.468	475.401	467.121	316.49	318.395	262.916	274.684	285.37	297.479	protein_coding	dicarboxylate/amino acid:cation symporter && PF00375:Sodium:dicarboxylate symporter family	SDF
E2C16_RS01215	sufC	NZ_CP038012.1	243286	244065	+	780	904	1849	1216	6055	5812	4154	3758	5171	4671	613.134	776.544	652.418	1007.52	870.564	847.884	1047.89	1017.1	1036.68	protein_coding	Fe-S cluster assembly ATPase SufC && PF00005:ABC transporter	ABC_tran
E2C16_RS01220	sufD	NZ_CP038012.1	244084	245391	+	1308	1508	2742	1883	6476	6351	5543	6888	8792	8156	609.923	686.726	602.462	642.592	567.288	674.686	1145.35	1031.25	1079.44	protein_coding	Fe-S cluster assembly protein SufD && PF01458:Uncharacterized protein family (UPF0051)	-
E2C16_RS01225	-	NZ_CP038012.1	245391	246620	+	1230	1250	2077	1718	5159	4931	4331	4206	5577	5069	537.634	553.165	584.528	544.373	468.381	560.593	743.733	695.631	713.423	protein_coding	cysteine desulfurase && PF00266:Aminotransferase class-V	Aminotran_5
E2C16_RS01230	-	NZ_CP038012.1	246610	247053	+	444	264	429	334	1796	1901	1417	2244	2782	2530	314.559	316.518	314.812	525	500.229	508.103	1099.24	961.297	986.433	protein_coding	SUF system NifU family Fe-S cluster assembly protein && PF01592:NifU-like N terminal domain	-
E2C16_RS01235	sufB	NZ_CP038012.1	247159	248556	+	1398	3943	5980	5393	12326	12126	12059	13963	19611	17287	1492.11	1401.26	1614.4	1144.33	1013.4	1373.31	2172.32	2152.17	2140.63	protein_coding	Fe-S cluster assembly protein SufB && PF01458:Uncharacterized protein family (UPF0051)	-
E2C16_RS01240	-	NZ_CP038012.1	248730	249896	+	1167	850	1415	1166	2691	2484	2925	487	603	606	385.327	397.2	418.133	299.281	248.685	399.043	90.7634	79.2738	89.8942	protein_coding	alanine--glyoxylate aminotransferase family protein && PF00266:Aminotransferase class-V	Aminotran_5
E2C16_RS01245	-	NZ_CP038012.1	249993	250886	-	894	2	1	5	6	13	3	0	0	0	1.18352	0.366426	2.34056	0.871064	1.69893	0.534255	0	0	0	protein_coding	manganese catalase family protein && PF05067:Manganese containing catalase	-
E2C16_RS01250	-	NZ_CP038012.1	250921	251169	-	249	4	3	1	4	1	3	0	0	0	8.4985	3.9468	1.68069	2.08496	0.469213	1.91817	0	0	0	protein_coding	YuzF family protein && -	-
E2C16_RS01255	-	NZ_CP038012.1	251522	252133	+	612	2	2	3	19	20	19	1	3	1	1.72886	1.07054	2.05143	4.02938	3.81811	4.94273	0.355387	0.752061	0.282865	protein_coding	protein kinase family protein && -	-
E2C16_RS01260	-	NZ_CP038012.1	252241	253104	+	864	34	55	57	313	386	233	27	30	27	20.8184	20.8532	27.6088	47.0183	52.1967	42.9346	6.79677	5.3271	5.40979	protein_coding	DUF72 domain-containing protein && PF01904:Protein of unknown function DUF72	-
E2C16_RS01265	-	NZ_CP038012.1	253104	253928	+	825	17	32	28	167	191	113	12	29	27	10.9013	12.7063	14.2034	26.2723	27.0489	21.8067	3.16359	5.39296	5.66552	protein_coding	sulfite exporter TauE/SafE family protein && PF01925:Sulfite exporter TauE/SafE	-
E2C16_RS01270	-	NZ_CP038012.1	253937	255313	+	1377	67	134	118	533	605	413	76	129	105	25.7408	31.8783	35.8621	50.2377	51.3323	47.7508	12.0042	14.3727	13.2003	protein_coding	bifunctional metallophosphatase/5'-nucleotidase && PF00149:Calcineurin-like phosphoesterase|PF02872:5'-nucleotidase, C-terminal domain	Metallophos
E2C16_RS01275	yunB	NZ_CP038012.1	255340	256125	+	786	6	11	4	60	99	42	11	15	5	4.03841	4.58452	2.12973	9.90752	14.7157	8.5073	3.04385	2.92787	1.10123	protein_coding	sporulation protein YunB && PF09560:Sporulation protein YunB (Spo_YunB)	-
E2C16_RS01280	-	NZ_CP038012.1	256507	258114	+	1608	569	886	727	3384	3270	2759	283	395	384	187.201	180.498	189.206	273.137	237.592	273.168	38.2784	37.6872	41.3404	protein_coding	Na+/H+ antiporter NhaC family protein && PF03553:Na+/H+ antiporter family	-
E2C16_RS01285	-	NZ_CP038012.1	258274	259803	+	1530	46	138	57	115	109	118	7	7	6	15.9055	29.5469	15.5909	9.75535	8.32347	12.2788	0.995083	0.701924	0.678875	protein_coding	sodium-dependent transporter && PF00209:Sodium:neurotransmitter symporter family	SNF
E2C16_RS01290	-	NZ_CP038012.1	259816	259926	+	111	0	0	0	1	0	1	0	0	0	0	0	0	1.16927	0	1.43431	0	0	0	protein_coding	methionine/alanine import family NSS transporter small subunit && -	-
E2C16_RS01295	lipA	NZ_CP038012.1	260146	261105	+	960	205	454	295	1689	1626	1208	188	283	233	112.97	154.92	128.599	228.347	197.888	200.337	42.5931	45.2271	42.016	protein_coding	lipoyl synthase && PF04055:Radical SAM superfamily|PF16881:N-terminal domain of lipoyl synthase of Radical_SAM family	Radical_SAM
E2C16_RS01300	-	NZ_CP038012.1	261122	261397	+	276	54	85	58	272	380	232	40	52	60	103.506	100.887	87.944	127.908	160.859	133.827	31.5213	28.9053	37.6333	protein_coding	YutD family protein && -	-
E2C16_RS01305	-	NZ_CP038012.1	261501	262001	-	501	8	21	19	28	20	16	3	4	1	8.44761	13.7311	15.871	7.25365	4.66403	5.08449	1.30238	1.22491	0.345535	protein_coding	DUF3231 family protein && PF11553:Protein of unknown function (DUF3231)	-
E2C16_RS01310	-	NZ_CP038012.1	262264	262719	+	456	70	137	92	373	455	268	95	123	117	81.211	98.4191	84.4326	106.165	116.578	93.5696	45.3118	41.3831	44.4172	protein_coding	DUF86 domain-containing protein && PF01934:Protein of unknown function DUF86	-
E2C16_RS01315	-	NZ_CP038012.1	262719	263501	+	783	96	190	166	599	617	441	148	213	205	64.8621	79.4906	88.7224	99.289	92.0647	89.6689	41.1105	41.7351	45.3234	protein_coding	TIGR01457 family HAD-type hydrolase && PF13344:Haloacid dehalogenase-like hydrolase|PF13242:HAD-hyrolase-like	-
E2C16_RS01320	-	NZ_CP038012.1	263619	263855	-	237	210	350	284	584	916	401	163	253	188	468.762	483.775	501.484	319.816	451.561	269.377	149.586	163.778	137.322	protein_coding	YuzB family protein && -	-
E2C16_RS01325	-	NZ_CP038012.1	263996	265063	+	1068	203	412	290	1493	1644	1043	386	508	444	100.556	126.372	113.635	181.437	179.846	155.481	78.6084	72.9753	71.9684	protein_coding	NAD(P)/FAD-dependent oxidoreductase && PF07992:Pyridine nucleotide-disulphide oxidoreductase	Pyr_redox_2
E2C16_RS01330	-	NZ_CP038012.1	265117	265449	-	333	391	528	513	637	658	455	122	267	179	621.175	519.414	644.704	248.274	230.861	217.536	79.6835	123.013	93.0548	protein_coding	YuzD family protein && PF07315:Protein of unknown function (DUF1462)	-
E2C16_RS01335	-	NZ_CP038012.1	265538	265774	+	237	1293	1398	937	3929	6735	3637	6277	8387	9784	2886.24	1932.34	1654.54	2151.64	3320.16	2443.2	5760.45	5429.27	7146.58	protein_coding	NifU family protein && -	-
E2C16_RS01340	-	NZ_CP038012.1	265999	266361	+	363	3225	4793	4698	6558	6466	6623	3248	4679	4469	4700.07	4325.38	5416.19	2344.77	2081.13	2904.78	1946.09	1977.56	2131.25	protein_coding	iron-sulfur cluster assembly accessory protein && PF01521:Iron-sulphur cluster biosynthesis	-
E2C16_RS01345	-	NZ_CP038012.1	266615	267829	+	1215	4040	6391	6154	9863	10114	7750	1867	2830	2293	1759.08	1723.12	2119.67	1053.58	972.56	1015.52	334.211	357.35	326.706	protein_coding	NAD(P)/FAD-dependent oxidoreductase && PF07992:Pyridine nucleotide-disulphide oxidoreductase	Pyr_redox_2
E2C16_RS01350	-	NZ_CP038012.1	267911	268408	+	498	25	33	40	117	159	121	47	69	75	26.5578	21.7074	33.6138	30.4925	37.3024	38.6831	20.5268	21.257	26.0713	protein_coding	NUDIX hydrolase && PF00293:NUDIX domain	NUDIX
E2C16_RS01355	-	NZ_CP038012.1	268510	268875	+	366	111	177	135	510	550	360	305	477	362	160.444	158.422	154.362	180.853	175.57	156.598	181.247	199.95	171.221	protein_coding	hypothetical protein && PF14068:Putative membrane protein	-
E2C16_RS01360	-	NZ_CP038012.1	268942	269418	-	477	68	114	116	807	814	451	129	211	157	75.4175	78.2907	101.772	219.579	199.377	150.53	58.8199	67.8652	56.9785	protein_coding	divergent PAP2 family protein && PF02681:Divergent PAP2 family	-
E2C16_RS01365	-	NZ_CP038012.1	269577	271091	+	1515	126	207	156	623	576	484	228	282	215	43.9987	44.7591	43.0922	53.3718	44.4201	50.8625	32.7322	28.5575	24.5672	protein_coding	leucyl aminopeptidase && PF00883:Cytosol aminopeptidase family, catalytic domain|PF02789:Cytosol aminopeptidase family, N-terminal domain	-
E2C16_RS01370	-	NZ_CP038012.1	271161	271421	+	261	28	25	23	80	78	71	31	46	36	56.7543	31.3779	36.8786	39.7819	34.9159	43.3094	25.833	27.0396	23.8777	protein_coding	hypothetical protein && -	-
E2C16_RS01375	-	NZ_CP038012.1	271567	271935	-	369	572	605	413	189	235	217	2101	3140	2981	820.071	537.097	468.393	66.477	74.4065	93.6264	1238.38	1305.53	1398.51	protein_coding	Na+/H+ antiporter subunit G && PF03334:Na+/H+ antiporter subunit	-
E2C16_RS01380	-	NZ_CP038012.1	271919	272200	-	282	64	39	21	14	38	34	110	120	177	120.064	45.3043	31.1643	6.4434	15.7436	19.1953	84.8392	65.2853	108.656	protein_coding	Na(+)/H(+) antiporter subunit F1 && -	-
E2C16_RS01385	-	NZ_CP038012.1	272197	272676	-	480	232	261	199	220	216	271	1769	2423	2231	255.699	178.124	173.5	59.4864	52.5753	89.8862	801.566	774.454	804.615	protein_coding	Na+/H+ antiporter subunit E && PF01899:Na+/H+ ion antiporter subunit	-
E2C16_RS01390	-	NZ_CP038012.1	272683	274164	-	1482	582	793	616	574	654	717	6995	9937	9000	207.757	175.287	173.948	50.269	51.5584	77.0257	1026.58	1028.7	1051.29	protein_coding	Na+/H+ antiporter subunit D && PF00361:Proton-conducting membrane transporter	-
E2C16_RS01395	-	NZ_CP038012.1	274157	274498	-	342	10	17	6	18	35	31	218	282	307	15.4688	16.2835	7.34197	6.83097	11.9567	14.4311	138.638	126.505	155.397	protein_coding	Na(+)/H(+) antiporter subunit C && PF00420:NADH-ubiquinone/plastoquinone oxidoreductase chain 4L	-
E2C16_RS01400	-	NZ_CP038012.1	274498	274920	-	423	16	10	8	20	39	38	464	590	600	20.0106	7.74432	7.91474	6.13657	10.7719	14.3024	238.578	213.991	245.551	protein_coding	Na(+)/H(+) antiporter subunit B && PF04039:Domain related to MnhB subunit of Na+/H+ antiporter	-
E2C16_RS01405	-	NZ_CP038012.1	274907	277324	-	2418	744	1127	992	1066	1140	977	10501	15026	13382	162.779	152.683	171.689	57.2186	55.0831	64.3284	944.555	953.389	958.064	protein_coding	Na+/H+ antiporter subunit A && PF13244:Domain of unknown function (DUF4040)|PF00662:NADH-Ubiquinone oxidoreductase (complex I), chain 5 N-terminus|PF00361:Proton-conducting membrane transporter	-
E2C16_RS01410	-	NZ_CP038012.1	277725	278738	-	1014	1	8	2	24	20	14	0	8	5	0.521727	2.5845	0.825428	3.07192	2.30442	2.19814	0	1.21042	0.853615	protein_coding	DUF1646 family protein && PF07854:Protein of unknown function (DUF1646)	-
E2C16_RS01415	-	NZ_CP038012.1	278877	279437	+	561	5	9	5	54	60	39	33	26	36	4.71508	5.25537	3.72988	12.493	12.4956	11.0679	12.7939	7.1104	11.1089	protein_coding	DUF5366 family protein && -	-
E2C16_RS01420	-	NZ_CP038012.1	279529	281388	-	1860	88	125	94	665	758	421	239	387	343	25.0294	22.0151	21.1496	46.4029	47.613	36.0358	27.9472	31.9214	31.9235	protein_coding	penicillin-binding protein && PF00905:Penicillin binding protein transpeptidase domain|PF00912:Transglycosylase	-
E2C16_RS01425	-	NZ_CP038012.1	281459	282697	-	1239	41	55	31	257	280	196	61	86	49	17.5063	14.5417	10.4707	26.9214	26.4032	25.1854	10.7081	10.649	6.84628	protein_coding	MFS transporter && PF07690:Major Facilitator Superfamily	MFS_1
E2C16_RS01430	-	NZ_CP038012.1	282845	283432	+	588	536	868	619	2721	2985	2041	4372	5913	5587	482.246	483.578	440.555	600.603	593.112	552.625	1617.17	1542.81	1644.87	protein_coding	peptidylprolyl isomerase && PF00160:Cyclophilin type peptidyl-prolyl cis-trans isomerase/CLD	Pro_isomerase
E2C16_RS01435	-	NZ_CP038012.1	283469	283696	+	228	434	256	113	443	1262	668	876	903	1245	1007.02	367.814	207.411	252.177	646.687	466.451	835.646	607.626	945.289	protein_coding	hypothetical protein && -	-
E2C16_RS01440	-	NZ_CP038012.1	283766	284938	-	1173	223	399	314	668	693	603	1426	1976	1655	100.575	111.429	112.026	73.912	69.0247	81.8435	264.408	258.447	244.247	protein_coding	pyridoxal phosphate-dependent aminotransferase && PF00155:Aminotransferase class I and II	Aminotran_1_2
E2C16_RS01445	-	NZ_CP038012.1	285012	285272	+	261	382	747	410	3336	4463	2336	753	1285	1070	774.291	937.57	657.401	1658.91	1997.82	1424.94	627.491	755.346	709.697	protein_coding	DUF1871 family protein && -	-
E2C16_RS01450	-	NZ_CP038012.1	285495	287201	+	1707	120	217	214	177	190	160	748	1101	955	37.1903	41.6438	52.4647	13.4579	13.0044	14.9228	95.3062	98.9548	96.85	protein_coding	methyl-accepting chemotaxis protein && PF00672:HAMP domain|PF00015:Methyl-accepting chemotaxis protein (MCP) signalling domain	HAMP
E2C16_RS01455	-	NZ_CP038012.1	287302	288630	-	1329	156	223	190	1204	1449	638	980	1636	1377	62.0985	54.9672	59.8296	117.581	127.383	76.4294	160.381	188.861	179.366	protein_coding	sodium-dependent transporter && PF00209:Sodium:neurotransmitter symporter family	SNF
E2C16_RS01460	-	NZ_CP038012.1	288838	290964	+	2127	95	142	102	314	318	244	166	203	164	23.6286	21.8698	20.0687	19.1601	17.4674	18.2636	16.9744	14.6424	13.3477	protein_coding	hypothetical protein && -	-
E2C16_RS01465	yugI	NZ_CP038012.1	291093	291461	+	369	346	603	507	1657	1727	1104	1011	1990	1446	496.057	535.321	575.001	582.817	546.809	476.33	595.906	827.389	678.378	protein_coding	general stress protein 13 && PF00575:S1 RNA binding domain	S1
E2C16_RS01470	-	NZ_CP038012.1	291636	292946	-	1311	55	66	38	222	213	110	228	321	293	22.1943	16.4917	12.1302	21.9779	18.9822	13.3584	37.8255	37.5652	38.6897	protein_coding	sigma 54-interacting transcriptional regulator && PF02954:Bacterial regulatory protein, Fis family|PF13426:PAS domain|PF14532:Sigma-54 interaction domain	HTH_8
E2C16_RS01475	pruA	NZ_CP038012.1	293094	294638	+	1545	1734	2839	2115	6837	6586	5218	15552	22025	18752	593.748	601.95	572.887	574.346	498.038	537.7	2189.33	2187.11	2101.11	protein_coding	L-glutamate gamma-semialdehyde dehydrogenase && PF00171:Aldehyde dehydrogenase family	Aldedh
E2C16_RS01480	-	NZ_CP038012.1	294703	295905	+	1203	4186	5856	4735	8895	9078	9180	11853	16572	14861	1840.84	1594.63	1647.18	959.658	881.646	1214.9	2142.97	2113.45	2138.52	protein_coding	ornithine--oxo-acid transaminase && PF00202:Aminotransferase class-III	Aminotran_3
E2C16_RS01485	-	NZ_CP038012.1	295984	297228	+	1245	4303	7021	5696	11504	11887	10050	17075	25229	22825	1828.45	1847.37	1914.64	1199.27	1115.51	1285.17	2982.94	3108.95	3173.74	protein_coding	Glu/Leu/Phe/Val dehydrogenase && PF00208:Glutamate/Leucine/Phenylalanine/Valine dehydrogenase|PF02812:Glu/Leu/Phe/Val dehydrogenase, dimerisation domain	-
E2C16_RS01490	-	NZ_CP038012.1	297270	297509	-	240	63	45	34	16	14	9	6	3	1	138.871	61.4221	59.2864	8.65257	6.81532	5.9703	5.43742	1.91776	0.721305	protein_coding	DUF378 domain-containing protein && -	-
E2C16_RS01495	-	NZ_CP038012.1	297693	298856	+	1164	92	166	142	568	605	501	570	728	635	41.8135	46.7174	51.0531	63.3332	60.7256	68.5251	106.506	95.9537	94.4389	protein_coding	iron-containing alcohol dehydrogenase && PF00465:Iron-containing alcohol dehydrogenase	-
E2C16_RS01500	-	NZ_CP038012.1	298901	299899	-	999	66	108	92	99	115	52	16	24	16	34.951	35.4146	38.5398	12.8619	13.4494	8.2871	3.48343	3.68578	2.77258	protein_coding	cation transporter && PF01545:Cation efflux family	-
E2C16_RS01505	-	NZ_CP038012.1	299918	300595	-	678	24	58	34	58	80	44	10	11	11	18.7268	28.0235	20.9863	11.1029	13.7857	10.3321	3.20792	2.48912	2.80862	protein_coding	MgtC/SapB family protein && PF02308:MgtC family	-
E2C16_RS01510	-	NZ_CP038012.1	300755	301657	+	903	19	33	29	154	189	82	32	74	59	11.1313	11.9715	13.4399	22.1345	24.4536	14.4574	7.70753	12.5727	11.3108	protein_coding	DMT family transporter && PF00892:EamA-like transporter family	DUF6
E2C16_RS01515	-	NZ_CP038012.1	301978	303535	+	1558	0	0	0	0	0	0	2	1	0	0	0	0	0	0	0	0.2792	0.0984727	0	protein_coding	16S ribosomal RNA && -	-
E2C16_RS01520	-	NZ_CP038012.1	303717	306675	+	2959	0	0	0	0	0	0	0	0	0	0	0	0	0	0	0	0	0	0	protein_coding	23S ribosomal RNA && -	-
E2C16_RS01525	rrf	NZ_CP038012.1	306814	306928	+	115	0	0	0	0	0	0	0	0	0	0	0	0	0	0	0	0	0	0	protein_coding	5S ribosomal RNA && -	-
E2C16_RS01530	-	NZ_CP038012.1	307007	307082	+	76	0	0	0	0	0	0	0	0	0	0	0	0	0	0	0	0	0	0	protein_coding	tRNA-Val && -	-
E2C16_RS01535	-	NZ_CP038012.1	307098	307173	+	76	0	0	0	0	0	0	0	0	0	0	0	0	0	0	0	0	0	0	protein_coding	tRNA-Thr && -	-
E2C16_RS01540	-	NZ_CP038012.1	307180	307255	+	76	0	0	0	0	0	0	0	0	0	0	0	0	0	0	0	0	0	0	protein_coding	tRNA-Lys && -	-
E2C16_RS01545	-	NZ_CP038012.1	307284	307365	+	82	0	0	0	0	0	0	0	0	0	0	0	0	0	0	0	0	0	0	protein_coding	tRNA-Leu && -	-
E2C16_RS01550	-	NZ_CP038012.1	307374	307448	+	75	0	0	0	0	0	0	0	0	0	0	0	0	0	0	0	0	0	0	protein_coding	tRNA-Gly && -	-
E2C16_RS01555	-	NZ_CP038012.1	307457	307542	+	86	0	0	0	0	0	0	0	0	0	0	0	0	0	0	0	0	0	0	protein_coding	tRNA-Leu && -	-
E2C16_RS01560	-	NZ_CP038012.1	307568	307644	+	77	0	0	0	0	0	0	0	0	0	0	0	0	0	0	0	0	0	0	protein_coding	tRNA-Arg && -	-
E2C16_RS01565	-	NZ_CP038012.1	307668	307744	+	77	0	0	0	0	0	0	0	0	0	0	0	0	0	0	0	0	0	0	protein_coding	tRNA-Pro && -	-
E2C16_RS01570	-	NZ_CP038012.1	307751	307826	+	76	0	0	0	0	0	0	0	0	0	0	0	0	0	0	0	0	0	0	protein_coding	tRNA-Ala && -	-
E2C16_RS01575	-	NZ_CP038012.1	307892	307965	+	74	0	0	0	0	0	0	0	0	0	0	0	0	0	0	0	0	0	0	protein_coding	tRNA-Met && -	-
E2C16_RS01580	-	NZ_CP038012.1	307973	308046	+	74	0	0	0	0	0	0	0	0	0	0	0	0	0	0	0	0	0	0	protein_coding	tRNA-Ile && -	-
E2C16_RS01585	-	NZ_CP038012.1	308066	308158	+	93	1	6	5	42	31	8	6	21	3	5.68851	21.1345	22.4996	58.6142	38.9447	13.6953	14.0321	34.6433	5.58429	protein_coding	tRNA-Ser && -	-
E2C16_RS01590	-	NZ_CP038012.1	308252	308326	+	75	362	364	181	1037	2416	912	700	1642	774	2553.46	1589.88	1009.96	1794.54	3763.61	1935.97	2029.97	3358.88	1786.53	protein_coding	tRNA-Met && -	-
E2C16_RS01595	-	NZ_CP038012.1	308519	308593	+	75	1	3	0	6	18	9	4	16	5	7.05375	13.1034	0	10.3831	28.0402	19.105	11.5998	32.7297	11.5409	protein_coding	tRNA-Met && -	-
E2C16_RS01600	-	NZ_CP038012.1	308597	308672	+	76	0	0	0	0	0	0	0	0	0	0	0	0	0	0	0	0	0	0	protein_coding	tRNA-Asp && -	-
E2C16_RS01605	-	NZ_CP038012.1	308686	308761	+	76	0	0	0	0	0	0	0	0	0	0	0	0	0	0	0	0	0	0	protein_coding	tRNA-Phe && -	-
E2C16_RS01610	-	NZ_CP038012.1	308768	308841	+	74	0	0	0	0	0	0	0	0	0	0	0	0	0	0	0	0	0	0	protein_coding	tRNA-Gly && -	-
E2C16_RS01615	-	NZ_CP038012.1	308847	308923	+	77	0	0	0	0	0	0	0	0	0	0	0	0	0	0	0	0	0	0	protein_coding	tRNA-Ile && -	-
E2C16_RS01620	-	NZ_CP038012.1	308925	308999	+	75	0	0	0	0	0	0	0	0	0	0	0	0	0	0	0	0	0	0	protein_coding	tRNA-Asn && -	-
E2C16_RS01625	-	NZ_CP038012.1	309007	309097	+	91	0	0	0	0	0	0	0	0	0	0	0	0	0	0	0	0	0	0	protein_coding	tRNA-Ser && -	-
E2C16_RS01630	-	NZ_CP038012.1	309105	309176	+	72	0	0	0	3	5	2	1	2	2	0	0	0	5.40785	8.11348	4.42244	3.02079	4.26168	4.8087	protein_coding	tRNA-Glu && -	-
E2C16_RS01635	-	NZ_CP038012.1	309548	310150	-	603	301	414	379	483	568	267	60	106	58	264.077	224.909	263.032	103.96	110.053	70.4951	21.6415	26.9694	16.651	protein_coding	molecular chaperone DnaK && PF01258:Prokaryotic dksA/traR C4-type zinc finger	zf-dskA_traR
E2C16_RS01640	-	NZ_CP038012.1	310298	311218	-	921	1260	2052	2086	1322	1242	1057	774	1432	1040	723.757	729.863	947.855	186.298	157.555	182.718	182.782	238.543	195.481	protein_coding	1%2C4-dihydroxy-2-naphthoate polyprenyltransferase && PF01040:UbiA prenyltransferase family	UbiA
E2C16_RS01645	-	NZ_CP038012.1	311376	312764	+	1389	446	598	563	885	923	785	578	993	733	169.869	141.034	169.626	82.6946	77.637	89.9771	90.5062	109.681	91.3549	protein_coding	isochorismate synthase && PF00425:chorismate binding enzyme	-
E2C16_RS01650	menD	NZ_CP038012.1	312754	314466	+	1713	2047	3719	3766	3030	2330	3083	1757	2568	2019	632.182	711.201	920.047	229.573	158.916	286.537	223.083	229.996	204.037	protein_coding	2-succinyl-5-enolpyruvyl-6-hydroxy-3-cyclohexene-1-carboxylic-acid synthase && PF02776:Thiamine pyrophosphate enzyme, N-terminal TPP binding domain|PF16582:Middle domain of thiamine pyrophosphate|PF02775:Thiamine pyrophosphate enzyme, C-terminal TPP binding domain	TPP_enzyme_N
E2C16_RS01655	menH	NZ_CP038012.1	314477	315289	+	813	456	668	508	684	811	762	992	1272	1150	296.726	269.159	261.493	109.195	116.547	149.221	265.384	240.038	244.871	protein_coding	2-succinyl-6-hydroxy-2%2C4-cyclohexadiene-1-carboxylate synthase && PF00561:alpha/beta hydrolase fold	Abhydrolase_1
E2C16_RS01660	menB	NZ_CP038012.1	315302	316120	+	819	612	951	736	2289	2366	1767	2461	3686	3306	395.32	380.382	376.081	362.742	337.521	343.493	653.553	690.486	698.794	protein_coding	1%2C4-dihydroxy-2-naphthoyl-CoA synthase && PF00378:Enoyl-CoA hydratase/isomerase	ECH
E2C16_RS01665	-	NZ_CP038012.1	316250	317695	+	1446	44	85	69	250	234	187	101	132	114	16.0978	19.2564	19.9695	22.4392	18.9068	20.5891	15.1917	14.0052	13.6479	protein_coding	o-succinylbenzoate--CoA ligase && PF00501:AMP-binding enzyme|PF13193:AMP-binding enzyme C-terminal domain	AMP-binding
E2C16_RS01670	menC	NZ_CP038012.1	317677	318789	+	1113	113	146	115	385	382	357	115	161	148	53.7112	42.9716	43.2404	44.8954	40.0994	51.0667	22.4727	22.1929	23.0195	protein_coding	o-succinylbenzoate synthase && PF02746:Mandelate racemase / muconate lactonizing enzyme, N-terminal domain|PF13378:Enolase C-terminal domain-like	MR_MLE_N
E2C16_RS01675	-	NZ_CP038012.1	318822	319766	-	945	20	27	25	54	66	35	43	104	106	11.1964	9.35956	11.0712	7.41649	8.15984	5.89659	9.89668	16.8844	19.418	protein_coding	zinc ABC transporter substrate-binding protein && PF01297:Zinc-uptake complex component A periplasmic	-
E2C16_RS01680	yidD	NZ_CP038012.1	319909	320142	-	234	24	24	5	59	136	78	25	50	44	54.2596	33.5984	8.94214	32.7245	67.9036	53.0693	23.2368	32.7821	32.5512	protein_coding	membrane protein insertion efficiency factor YidD && -	-
E2C16_RS01685	-	NZ_CP038012.1	320241	320690	+	450	6216	8496	7371	3861	3950	2849	1010	1653	1180	7307.69	6184.8	6854.9	1113.59	1025.54	1007.96	488.159	563.564	453.941	protein_coding	DNA starvation/stationary phase protection protein && PF00210:Ferritin-like domain	Ferritin
E2C16_RS01690	-	NZ_CP038012.1	320751	320933	+	183	2517	1214	558	321	951	787	53	37	72	7276.35	2173.16	1276.06	227.662	607.154	684.681	62.9909	31.0194	68.1101	protein_coding	putative motility protein && -	-
E2C16_RS01695	-	NZ_CP038012.1	321001	321318	+	318	2	8	6	16	19	18	1	6	3	3.32724	8.24113	7.89608	6.53024	6.98065	9.01177	0.683952	2.89473	1.63314	protein_coding	transposase && -	-
E2C16_RS01700	-	NZ_CP038012.1	321366	321827	+	462	9	13	9	43	54	25	4	9	7	10.3058	9.21775	8.15244	12.0799	13.6559	8.61515	1.88309	2.98871	2.62293	protein_coding	NUDIX domain-containing protein && PF00293:NUDIX domain	NUDIX
E2C16_RS01705	-	NZ_CP038012.1	321817	322620	+	804	21	31	26	88	91	77	32	31	29	13.818	12.6308	13.5333	14.2057	13.2238	15.2475	8.65659	5.91546	6.24413	protein_coding	S9 family peptidase && PF00326:Prolyl oligopeptidase family	-
E2C16_RS01710	pckA	NZ_CP038012.1	322673	324259	-	1587	8563	13528	10472	47931	53398	37324	317	504	368	2854.5	2792.42	2761.47	3919.91	3931.13	3744.35	43.4445	48.7233	40.1422	protein_coding	phosphoenolpyruvate carboxykinase (ATP) && PF01293:Phosphoenolpyruvate carboxykinase	-
E2C16_RS01715	-	NZ_CP038012.1	325173	326369	+	1197	640	1159	975	2398	2504	1720	991	1340	1133	282.857	317.185	340.877	260.011	244.405	228.77	180.066	171.749	163.857	protein_coding	methionine adenosyltransferase && PF02772:S-adenosylmethionine synthetase, central domain|PF00438:S-adenosylmethionine synthetase, N-terminal domain|PF02773:S-adenosylmethionine synthetase, C-terminal domain	-
E2C16_RS01720	-	NZ_CP038012.1	326480	326992	-	513	103	180	163	731	749	403	220	347	316	106.219	114.942	132.971	184.942	170.582	125.07	93.2735	103.776	106.635	protein_coding	gamma carbonic anhydrase family protein && PF00132:Bacterial transferase hexapeptide (six repeats)	Hexapep
E2C16_RS01725	-	NZ_CP038012.1	327090	327878	+	789	83	154	94	748	916	461	132	190	191	55.6522	63.9392	49.8584	123.044	135.64	93.0227	36.3873	36.9454	41.907	protein_coding	alpha/beta hydrolase && PF12146:Serine aminopeptidase, S33	-
E2C16_RS01730	-	NZ_CP038012.1	327892	328386	+	495	51	73	43	407	496	288	138	139	133	54.5063	48.3105	36.3539	106.715	117.07	92.6301	60.6355	43.0817	46.5132	protein_coding	cupin domain-containing protein && PF06172:Cupin superfamily (DUF985)	-
E2C16_RS01735	lepB	NZ_CP038012.1	328488	329030	+	543	113	231	152	1039	1204	656	267	352	351	110.093	139.359	117.147	248.343	259.058	192.34	106.946	99.4549	111.902	protein_coding	signal peptidase I && PF00717:Peptidase S24-like	Peptidase_S24
E2C16_RS01740	-	NZ_CP038012.1	329129	331282	+	2154	25	51	35	258	339	170	74	76	92	6.14011	7.75619	6.80001	15.5457	18.3875	12.5652	7.47203	5.41316	7.39388	protein_coding	ATP-dependent helicase && PF13361:UvrD-like helicase C-terminal domain|PF00580:UvrD/REP helicase N-terminal domain	UvrD-helicase
E2C16_RS01745	-	NZ_CP038012.1	331285	331659	+	375	1	1	2	11	23	8	4	8	6	1.41075	0.873559	2.23196	3.80713	7.16582	3.39644	2.31997	3.27297	2.76981	protein_coding	CrcB family protein && PF02537:CrcB-like protein, Camphor Resistance (CrcB)	-
E2C16_RS01750	-	NZ_CP038012.1	331656	332003	+	348	3	7	6	48	55	25	17	32	22	4.56062	6.58935	7.21538	17.9019	18.4652	11.4374	10.6248	14.1076	10.9439	protein_coding	CrcB family protein && PF02537:CrcB-like protein, Camphor Resistance (CrcB)	-
E2C16_RS01755	-	NZ_CP038012.1	332300	333499	+	1200	940	1455	1365	1212	1424	1010	922	1410	1169	414.408	397.197	476.035	131.086	138.643	134	167.11	180.269	168.641	protein_coding	MFS transporter && PF07690:Major Facilitator Superfamily	MFS_1
E2C16_RS01760	-	NZ_CP038012.1	333621	334598	+	978	405	641	563	1802	2102	1343	1879	2813	2428	219.077	214.705	240.911	239.14	251.11	218.626	417.87	441.28	429.774	protein_coding	tRNA-dihydrouridine synthase && PF01207:Dihydrouridine synthase (Dus)	Dus
E2C16_RS01765	-	NZ_CP038012.1	334717	335838	-	1122	1509	2427	2003	4536	5267	4006	490	650	661	711.505	708.599	747.094	524.706	548.454	568.438	94.9852	88.8799	101.986	protein_coding	hypothetical protein && -	-
E2C16_RS01770	-	NZ_CP038012.1	335880	337028	-	1149	1478	1925	1678	3907	4215	3364	365	452	498	680.512	548.826	611.166	441.326	428.595	466.123	69.0917	60.3534	75.0308	protein_coding	hypothetical protein && PF12773:Double zinc ribbon|PF13421:SPFH domain-Band 7 family	-
E2C16_RS01775	-	NZ_CP038012.1	337304	337882	+	579	22	45	40	193	182	108	23	51	34	20.1014	25.46	28.9114	43.2628	36.725	29.6968	8.63977	13.5137	10.1655	protein_coding	thermonuclease family protein && PF00565:Staphylococcal nuclease homologue	-
E2C16_RS01785	-	NZ_CP038012.1	338927	339493	+	567	2	0	1	2	4	3	1	0	3	1.86607	0	0.738081	0.457808	0.824226	0.84237	0.383592	0	0.915942	protein_coding	hypothetical protein && PF01206:Sulfurtransferase TusA|PF00581:Rhodanese-like domain	SirA
E2C16_RS01790	-	NZ_CP038012.1	339521	339916	+	396	3	0	0	8	2	2	0	0	3	4.00781	0	0	2.62199	0.590071	0.804081	0	0	1.31146	protein_coding	sulfur reduction protein DsrE && PF13686:DsrE/DsrF/DrsH-like family	-
E2C16_RS01795	-	NZ_CP038012.1	340023	341150	+	1128	5	6	5	23	32	16	13	16	7	2.345	1.74247	1.85502	2.6464	3.31444	2.25827	2.50661	2.17618	1.07428	protein_coding	MBL fold metallo-hydrolase && PF00753:Metallo-beta-lactamase superfamily|PF00581:Rhodanese-like domain	Lactamase_B
E2C16_RS01800	-	NZ_CP038012.1	341240	341467	+	228	5	3	0	9	19	15	1	5	6	11.6016	4.31033	0	5.12323	9.73617	10.4742	0.953933	3.36448	4.55561	protein_coding	sulfurtransferase TusA family protein && -	-
E2C16_RS01805	-	NZ_CP038012.1	341561	342337	+	777	11	24	20	39	44	29	12	19	4	7.48951	10.1184	10.772	6.51448	6.61609	5.94212	3.35902	3.75159	0.891187	protein_coding	sulfite exporter TauE/SafE family protein && PF01925:Sulfite exporter TauE/SafE	-
E2C16_RS01810	-	NZ_CP038012.1	342417	342806	+	390	7	17	15	17	35	9	8	9	4	9.49544	14.2793	16.0958	5.65745	10.4851	3.67403	4.46147	3.54047	1.77552	protein_coding	DUF302 domain-containing protein && PF03625:Domain of unknown function DUF302	-
E2C16_RS01815	-	NZ_CP038012.1	343011	343631	+	621	30	47	41	99	96	47	8	14	7	25.5571	24.793	27.6299	20.6909	18.0613	12.0496	2.80189	3.45875	1.95136	protein_coding	DUF421 domain-containing protein && PF04239:Protein of unknown function (DUF421)	-
E2C16_RS01820	nhaC	NZ_CP038012.1	344103	345491	+	1389	52	47	54	253	302	188	44	65	62	19.8054	11.0846	16.2697	23.6404	25.4024	21.5487	6.88975	7.1795	7.72715	protein_coding	Na+/H+ antiporter NhaC && PF03553:Na+/H+ antiporter family	-
E2C16_RS01825	-	NZ_CP038012.1	345748	346740	+	993	56	83	60	211	272	175	56	83	72	29.8346	27.3812	25.2865	27.5784	32.0029	28.0578	12.2657	12.8237	12.552	protein_coding	LLM class flavin-dependent oxidoreductase && PF00296:Luciferase-like monooxygenase	-
E2C16_RS01830	-	NZ_CP038012.1	346827	347774	-	948	414	611	566	495	574	524	46	64	74	231.033	211.133	249.859	67.7693	70.7413	88.001	10.5536	10.3575	13.513	protein_coding	ABC transporter substrate-binding protein && PF09084:NMT1/THI5 like	-
E2C16_RS01835	-	NZ_CP038012.1	347804	348544	-	741	13	12	9	57	73	41	5	13	10	9.28126	5.30502	5.0829	9.98373	11.51	8.80908	1.46759	2.69159	2.33621	protein_coding	ABC transporter permease && PF00528:Binding-protein-dependent transport system inner membrane component	BPD_transp_1
E2C16_RS01840	-	NZ_CP038012.1	348541	349290	-	750	20	48	45	119	145	121	10	23	28	14.1075	20.9654	25.1095	20.5931	22.5879	25.6856	2.89996	4.70489	6.46289	protein_coding	ABC transporter ATP-binding protein && PF00005:ABC transporter	ABC_tran
E2C16_RS01845	tenA	NZ_CP038012.1	349277	349969	-	693	58	69	49	222	271	210	22	40	29	44.2768	32.6167	29.5903	41.5773	45.6884	48.2448	6.90466	8.85544	7.24427	protein_coding	thiaminase II && PF03070:TENA/THI-4/PQQC family	-
E2C16_RS01850	-	NZ_CP038012.1	350556	351080	-	525	0	0	1	2	11	7	1	1	0	0	0	0.797128	0.494432	2.44795	2.12277	0.41428	0.292229	0	protein_coding	isoprenylcysteine carboxyl methyltransferase && PF04140:Isoprenylcysteine carboxyl methyltransferase (ICMT) family	ICMT
E2C16_RS01855	-	NZ_CP038012.1	351091	352167	-	1077	0	1	4	16	14	8	0	0	0	0	0.304164	1.55429	1.92815	1.51873	1.1826	0	0	0	protein_coding	type III polyketide synthase && PF00195:Chalcone and stilbene synthases, N-terminal domain|PF02797:Chalcone and stilbene synthases, C-terminal domain	Chal_sti_synt_C
E2C16_RS01860	-	NZ_CP038012.1	352366	352818	+	453	13	34	38	246	208	105	29	33	23	15.1819	24.5869	35.1053	70.4812	53.6457	36.9025	13.9236	11.1763	8.78941	protein_coding	YaiI/YqxD family protein && PF02639:Uncharacterized BCR, YaiI/YqxD family COG1671	DUF188
E2C16_RS01865	-	NZ_CP038012.1	353092	354069	+	978	721	1313	891	2587	2852	1904	16112	24105	21225	390.012	439.794	381.264	343.316	340.706	309.951	3583.14	3781.39	3756.98	protein_coding	proline dehydrogenase && PF01619:Proline dehydrogenase	-
E2C16_RS01870	-	NZ_CP038012.1	354745	356127	+	1383	496	796	641	2630	2861	1754	1546	2167	1914	189.732	188.545	193.965	246.814	241.694	201.917	243.131	240.392	239.58	protein_coding	leucyl aminopeptidase family protein && PF02789:Cytosol aminopeptidase family, N-terminal domain|PF00883:Cytosol aminopeptidase family, catalytic domain	-
E2C16_RS01875	-	NZ_CP038012.1	356188	356526	+	339	3	4	2	39	47	19	3	2	2	4.6817	3.86531	2.46898	14.9314	16.1982	8.92316	1.92475	0.905135	1.02132	protein_coding	DUF3221 domain-containing protein && PF11518:Protein of unknown function (DUF3221)	-
E2C16_RS01880	-	NZ_CP038012.1	356572	357513	-	942	38	88	57	394	493	264	96	141	129	21.341	30.6024	25.3228	54.2852	61.1456	44.6188	22.1653	22.9642	23.7066	protein_coding	RNA methyltransferase && PF13847:Methyltransferase domain	-
E2C16_RS01885	-	NZ_CP038012.1	357510	358001	-	492	32	44	36	232	353	161	24	41	47	34.4086	29.2962	30.6214	61.2011	83.8261	52.0985	10.6096	12.785	16.5372	protein_coding	branched-chain amino acid aminotransferase && -	-
E2C16_RS01890	-	NZ_CP038012.1	358370	359641	+	1272	394	425	324	258	351	242	57	89	89	163.867	109.452	106.597	26.325	32.2396	30.2896	9.74632	10.7346	12.1125	protein_coding	serine hydrolase && PF00144:Beta-lactamase	Beta-lactamase
E2C16_RS01895	-	NZ_CP038012.1	359644	360357	+	714	92	151	88	101	112	109	20	30	23	68.1665	69.2791	51.5788	18.3594	18.3269	24.3049	6.09235	6.44624	5.57647	protein_coding	gamma-glutamyl-gamma-aminobutyrate hydrolase family protein && PF07722:Peptidase C26	-
E2C16_RS01900	-	NZ_CP038012.1	360361	361284	+	924	173	268	204	146	186	157	39	54	45	99.0503	95.0138	92.3943	20.5077	23.5185	27.0516	9.18006	8.96613	8.43083	protein_coding	membrane dipeptidase && PF01244:Membrane dipeptidase (Peptidase family M19)	-
E2C16_RS01905	-	NZ_CP038012.1	361412	361675	-	264	20	17	9	15	39	17	5	5	7	40.0781	21.0945	14.2668	7.37435	17.2596	10.252	4.11926	2.90569	4.59012	protein_coding	DUF3006 domain-containing protein && -	-
E2C16_RS01910	-	NZ_CP038012.1	361679	362689	-	1011	62	59	61	232	367	162	22	48	35	32.4431	19.1172	25.2503	29.7833	42.4116	25.5111	4.73287	7.28406	5.99304	protein_coding	MBL fold metallo-hydrolase && PF00753:Metallo-beta-lactamase superfamily|PF12836:Helix-hairpin-helix motif	Lactamase_B
E2C16_RS01915	-	NZ_CP038012.1	362916	363275	-	360	24	42	32	132	135	81	11	93	10	35.2688	38.2182	37.1993	47.5891	43.8128	35.8218	6.64574	39.6336	4.8087	protein_coding	phage holin family protein && PF04020:Mycobacterial 4 TMS phage holin, superfamily IV	-
E2C16_RS01920	-	NZ_CP038012.1	363874	365331	+	1458	160	206	163	452	524	252	26	51	29	58.0556	46.2843	46.7861	40.2362	41.9897	27.5174	3.87854	5.36656	3.44327	protein_coding	hypothetical protein && -	-
E2C16_RS01925	-	NZ_CP038012.1	365433	365687	+	255	81	105	83	164	284	150	6	18	8	168.045	134.888	136.215	83.4718	130.121	93.6517	5.11757	10.8297	5.431	protein_coding	hypothetical protein && -	-
E2C16_RS01930	-	NZ_CP038012.1	365734	366015	-	282	2	5	1	4	1	3	2	2	1	3.752	5.80824	1.48401	1.84097	0.414305	1.6937	1.54253	1.08809	0.613876	protein_coding	alpha/beta-type small acid-soluble spore protein && -	-
E2C16_RS01935	-	NZ_CP038012.1	366242	367843	+	1602	9	12	22	60	61	42	4	8	5	2.97209	2.45382	5.74708	4.86099	4.44874	4.17399	0.543063	0.766145	0.540303	protein_coding	ribonuclease J && PF00753:Metallo-beta-lactamase superfamily|PF07521:RNA-metabolising metallo-beta-lactamase	Lactamase_B
E2C16_RS01940	-	NZ_CP038012.1	367862	368668	-	807	82	133	85	495	496	329	55	103	96	53.7554	53.9886	44.0791	79.6101	71.8088	64.9063	14.8232	19.5815	20.5934	protein_coding	trypsin-like peptidase domain-containing protein && PF13365:Trypsin-like peptidase domain	-
E2C16_RS01945	-	NZ_CP038012.1	369474	370322	-	849	0	10	4	16	16	9	0	1	0	0	3.85848	1.97169	2.44596	2.20182	1.68772	0	0.180707	0	protein_coding	LysM peptidoglycan-binding domain-containing protein && PF01476:LysM domain|PF06725:3D domain	LysM
E2C16_RS01950	-	NZ_CP038012.1	370582	371694	+	1113	21	33	24	102	90	79	99	102	86	9.98173	9.71276	9.02409	11.8944	9.4475	11.3005	19.3461	14.0601	13.3762	protein_coding	dipeptide epimerase && PF02746:Mandelate racemase / muconate lactonizing enzyme, N-terminal domain|PF13378:Enolase C-terminal domain-like	MR_MLE_N
E2C16_RS01955	-	NZ_CP038012.1	371691	372377	+	687	29	35	48	101	118	104	119	129	123	22.3318	16.6892	29.2396	19.081	20.0676	24.1014	37.6741	28.8082	30.9941	protein_coding	GNAT family N-acetyltransferase && -	-
E2C16_RS01960	-	NZ_CP038012.1	372504	373223	-	720	6	14	21	84	103	55	17	30	22	4.4086	6.3697	12.206	15.142	16.7138	12.1617	5.13534	6.39252	5.28957	protein_coding	glycerophosphodiester phosphodiesterase && PF03009:Glycerophosphoryl diester phosphodiesterase family	-
E2C16_RS01965	-	NZ_CP038012.1	373289	373846	-	558	9	12	13	61	81	56	24	53	32	8.53277	7.04483	9.74981	14.1883	16.9598	15.9779	9.3547	14.5722	9.92763	protein_coding	DUF1273 domain-containing protein && PF06908:Protein of unknown function (DUF1273)	-
E2C16_RS01970	ssrS	NZ_CP038012.1	373929	374118	-	190	8	6	5	20	24	21	0	4	9	22.275	10.3448	11.0129	13.6619	14.758	17.5967	0	3.2299	8.2001	protein_coding	6S RNA && -	-
E2C16_RS01975	-	NZ_CP038012.1	374243	374821	+	579	12	24	30	110	128	76	95	126	135	10.9644	13.5786	21.6835	24.6576	25.8286	20.8978	35.686	33.3868	40.3632	protein_coding	TetR/AcrR family transcriptional regulator && PF00440:Bacterial regulatory proteins, tetR family	TetR_N
E2C16_RS01980	-	NZ_CP038012.1	374956	375303	+	348	3	9	10	33	41	20	49	59	62	4.56062	8.47202	12.0256	12.3075	13.7649	9.14988	30.6245	26.0109	30.842	protein_coding	QacE family quaternary ammonium compound efflux SMR transporter && PF00893:Small Multidrug Resistance protein	-
E2C16_RS01985	-	NZ_CP038012.1	375306	375620	+	315	6	3	8	11	27	14	34	50	56	10.0768	3.11985	10.6284	4.5323	10.0143	7.07591	23.4758	24.3525	30.7757	protein_coding	multidrug efflux SMR transporter && PF00893:Small Multidrug Resistance protein	-
E2C16_RS01990	-	NZ_CP038012.1	375693	376313	+	621	28	45	24	112	104	77	175	243	248	23.8533	23.738	16.1736	23.4079	19.5664	19.7408	61.2914	60.0341	69.1337	protein_coding	hypothetical protein && -	-
E2C16_RS01995	-	NZ_CP038012.1	376562	377479	+	918	5	16	15	52	70	25	11	16	13	2.88144	5.70954	6.8381	7.35185	8.90892	4.33573	2.60617	2.67399	2.45149	protein_coding	ABC transporter ATP-binding protein && PF00005:ABC transporter	ABC_tran
E2C16_RS02000	-	NZ_CP038012.1	377479	379083	+	1605	3	18	11	73	60	44	5	25	14	0.988844	3.67385	2.86817	5.90315	4.36763	4.36458	0.67756	2.38973	1.51002	protein_coding	ABC transporter permease && -	-
E2C16_RS02005	metA	NZ_CP038012.1	379240	380148	+	909	62	104	90	674	704	395	71	121	107	36.0836	37.4794	41.4349	96.2348	90.4854	69.1828	16.9882	20.4223	20.3775	protein_coding	homoserine O-succinyltransferase && PF04204:Homoserine O-succinyltransferase	-
E2C16_RS02010	-	NZ_CP038012.1	380675	380914	+	240	1597	1391	882	2142	4118	2837	913	1278	1780	3520.26	1898.63	1537.96	1158.36	2004.68	1881.97	827.394	816.964	1283.92	protein_coding	4Fe-4S binding protein && -	-
E2C16_RS02015	-	NZ_CP038012.1	381026	381685	-	660	120	210	168	1033	1287	680	301	458	410	96.1876	104.232	106.525	203.139	227.826	164.032	99.1917	106.464	107.54	protein_coding	HAD-IB family hydrolase && PF12710:haloacid dehalogenase-like hydrolase	-
E2C16_RS02020	-	NZ_CP038012.1	381813	382451	-	639	0	1	2	22	28	12	4	6	6	0	0.512652	1.30983	4.46846	5.11949	2.98982	1.36148	1.44057	1.62548	protein_coding	spore coat protein && PF07875:Coat F domain	-
E2C16_RS02025	-	NZ_CP038012.1	382949	384232	+	1284	14	19	28	97	124	78	9	10	14	5.76826	4.84744	9.12599	9.80489	11.283	9.67151	1.52451	1.19486	1.88753	protein_coding	LysM peptidoglycan-binding domain-containing protein && PF01476:LysM domain|PF00704:Glycosyl hydrolases family 18	LysM
E2C16_RS02030	ilvD	NZ_CP038012.1	384429	386099	+	1671	470	814	646	3800	4370	2541	572	815	788	148.8	159.577	161.787	295.15	305.545	242.099	74.4513	74.828	81.6356	protein_coding	dihydroxy-acid dehydratase && PF00920:Dehydratase family	ILVD_EDD
E2C16_RS02035	ilvD	NZ_CP038012.1	386303	388018	+	1716	659	995	777	2949	3075	2609	650	859	784	203.165	189.946	189.492	223.046	209.362	242.059	82.3851	76.7996	79.0913	protein_coding	dihydroxy-acid dehydratase && PF00920:Dehydratase family	ILVD_EDD
E2C16_RS02040	-	NZ_CP038012.1	388213	389007	+	795	106	175	145	1154	1446	928	116	154	147	70.5375	72.1099	76.3287	188.397	212.506	185.843	31.7354	29.7192	32.0096	protein_coding	HAD family hydrolase && PF13419:Haloacid dehalogenase-like hydrolase	-
E2C16_RS02045	-	NZ_CP038012.1	389261	390847	-	1587	43	61	72	196	280	191	115	139	113	14.3342	12.5915	18.9864	16.0293	20.6134	19.1611	15.7606	13.4376	12.3263	protein_coding	phosphoglycerate dehydrogenase && PF00389:D-isomer specific 2-hydroxyacid dehydrogenase, catalytic domain|PF01842:ACT domain|PF02826:D-isomer specific 2-hydroxyacid dehydrogenase, NAD binding domain	2-Hacid_dh_C
E2C16_RS02050	gdhA	NZ_CP038012.1	391867	393252	+	1386	168	246	175	1581	1672	1010	451	757	633	64.125	58.1427	52.8399	148.049	140.943	116.017	70.7728	83.7946	79.0625	protein_coding	NADP-specific glutamate dehydrogenase && PF00208:Glutamate/Leucine/Phenylalanine/Valine dehydrogenase|PF02812:Glu/Leu/Phe/Val dehydrogenase, dimerisation domain	-
E2C16_RS02055	-	NZ_CP038012.1	393418	394554	+	1137	7	14	13	57	49	39	19	27	23	3.25701	4.03359	4.78487	6.50655	5.03507	5.46096	3.63451	3.64323	3.50185	protein_coding	argininosuccinate synthase && PF00764:Arginosuccinate synthase	-
E2C16_RS02060	-	NZ_CP038012.1	394609	395406	-	798	8	17	13	105	106	47	25	41	32	5.30357	6.97862	6.81754	17.0774	15.5193	9.37691	6.81381	7.8825	6.94188	protein_coding	histidinol-phosphatase HisJ family protein && PF02811:PHP domain	-
E2C16_RS02065	hisZ	NZ_CP038012.1	395535	396779	+	1245	2	9	1	34	45	27	5	6	2	0.84985	2.36808	0.336138	3.54443	4.22292	3.4527	0.873481	0.739376	0.278093	protein_coding	ATP phosphoribosyltransferase regulatory subunit && PF13393:Histidyl-tRNA synthetase	-
E2C16_RS02070	-	NZ_CP038012.1	396776	397402	+	627	1	3	2	10	4	4	0	0	0	0.84375	1.56739	1.3349	2.06999	0.745353	1.01568	0	0	0	protein_coding	ATP phosphoribosyltransferase && PF01634:ATP phosphoribosyltransferase	-
E2C16_RS02075	hisD	NZ_CP038012.1	397399	398685	+	1287	11	16	15	51	41	37	12	20	8	4.52164	4.07254	4.87753	5.14313	3.72199	4.57707	2.02794	2.38416	1.07607	protein_coding	histidinol dehydrogenase && PF00815:Histidinol dehydrogenase	-
E2C16_RS02080	hisB	NZ_CP038012.1	398688	399272	+	585	28	23	27	21	19	29	6	2	6	25.3212	12.8794	19.315	4.65907	3.79461	7.89236	2.23074	0.524514	1.77552	protein_coding	imidazoleglycerol-phosphate dehydratase HisB && PF00475:Imidazoleglycerol-phosphate dehydratase	-
E2C16_RS02085	hisA	NZ_CP038012.1	399574	400293	+	720	9	8	14	24	26	21	8	13	10	6.61289	3.63983	8.13734	4.32628	4.21901	4.64357	2.41663	2.77009	2.40435	protein_coding	1-(5-phosphoribosyl)-5-[(5-phosphoribosylamino)methylideneamino]imidazole-4-carboxamide isomerase && PF00977:Histidine biosynthesis protein	-
E2C16_RS02090	hisF	NZ_CP038012.1	400286	401035	+	750	31	24	23	29	28	42	16	18	20	21.8666	10.4827	12.8338	5.01849	4.36181	8.91565	4.63993	3.68209	4.61635	protein_coding	imidazole glycerol phosphate synthase subunit HisF && PF00977:Histidine biosynthesis protein	-
E2C16_RS02095	-	NZ_CP038012.1	401102	401719	+	618	17	24	15	39	41	46	12	14	20	14.5526	12.7217	10.1576	8.19054	7.75113	11.8504	4.22324	3.47554	5.60237	protein_coding	bifunctional phosphoribosyl-AMP cyclohydrolase/phosphoribosyl-ATP diphosphatase HisIE && PF01503:Phosphoribosyl-ATP pyrophosphohydrolase|PF01502:Phosphoribosyl-AMP cyclohydrolase	-
E2C16_RS02100	-	NZ_CP038012.1	402011	402190	+	180	55	55	31	206	369	176	50	78	55	161.649	100.095	72.0736	148.536	239.51	155.67	60.4158	66.4822	52.8957	protein_coding	hypothetical protein && -	-
E2C16_RS02105	-	NZ_CP038012.1	402270	402647	-	378	85	192	133	568	586	403	73	145	92	118.962	166.392	147.247	195.026	181.124	169.738	42.0033	58.8518	42.1334	protein_coding	hypothetical protein && -	-
E2C16_RS02110	-	NZ_CP038012.1	402782	403114	-	333	3506	6491	5519	3305	3157	2836	548	911	759	5569.92	6385.44	6935.91	1288.14	1107.64	1355.9	357.923	419.718	394.573	protein_coding	general stress protein && PF11181:Heat induced stress protein YflT	-
E2C16_RS02115	-	NZ_CP038012.1	403202	403507	-	306	9	19	4	78	81	43	18	25	21	15.5598	20.3402	5.47048	33.0833	30.9267	22.3724	12.7939	12.5344	11.8803	protein_coding	hypothetical protein && -	-
E2C16_RS02120	rlmN	NZ_CP038012.1	403633	404697	+	1065	215	462	365	1698	1941	1004	700	1087	942	106.8	142.107	143.427	206.93	212.934	150.089	142.956	156.59	153.12	protein_coding	23S rRNA (adenine(2503)-C(2))-methyltransferase RlmN && PF04055:Radical SAM superfamily|PF13394:4Fe-4S single cluster domain	Radical_SAM
E2C16_RS02125	-	NZ_CP038012.1	404833	406845	+	2013	405	670	578	1865	2009	1410	2186	3341	2930	106.437	109.032	120.163	120.246	116.602	111.517	236.189	254.634	251.973	protein_coding	penicillin-binding transpeptidase domain-containing protein && PF05223:NTF2-like N-terminal transpeptidase domain|PF03717:Penicillin-binding Protein dimerisation domain|PF00905:Penicillin binding protein transpeptidase domain	-
E2C16_RS02130	-	NZ_CP038012.1	406962	407531	+	570	478	721	478	697	747	504	426	607	473	443.644	414.366	350.946	158.706	153.114	140.773	162.55	163.379	143.654	protein_coding	hypothetical protein && PF14039:YusW-like protein	-
E2C16_RS02135	-	NZ_CP038012.1	407732	408832	+	1101	51	81	44	253	321	222	82	128	109	24.5055	24.1002	16.7245	29.8242	34.0633	32.1019	16.1987	17.8363	17.1384	protein_coding	glutamate 5-kinase && PF00696:Amino acid kinase family|PF01472:PUA domain	AA_kinase
E2C16_RS02140	-	NZ_CP038012.1	408863	410110	+	1248	238	321	274	704	784	666	328	518	454	100.889	84.2586	91.8805	73.214	73.3958	84.9619	57.1626	63.6793	62.9754	protein_coding	glutamate-5-semialdehyde dehydrogenase && PF00171:Aldehyde dehydrogenase family	Aldedh
E2C16_RS02145	-	NZ_CP038012.1	410144	410917	-	774	53	109	85	275	267	203	94	109	112	36.2257	46.1327	45.9584	46.1135	40.3032	41.7561	26.4143	21.6057	25.05	protein_coding	LamB/YcsF family protein && PF03746:LamB/YcsF family	-
E2C16_RS02150	-	NZ_CP038012.1	410919	411926	-	1008	55	64	54	205	220	210	43	67	54	28.8658	20.799	22.4192	26.3955	25.4995	33.1683	9.27814	10.1976	9.27392	protein_coding	biotin-dependent carboxyltransferase family protein && PF02626:Allophanate hydrolase subunit 2	-
E2C16_RS02155	pxpB	NZ_CP038012.1	411920	412624	-	705	58	72	48	211	244	189	50	85	64	43.5232	33.4555	28.4931	38.8445	40.4362	42.6813	15.4253	18.4975	15.7152	protein_coding	5-oxoprolinase subunit PxpB && PF02682:Allophanate hydrolase subunit 1	-
E2C16_RS02160	-	NZ_CP038012.1	412808	413377	-	570	186	342	181	248	270	194	487	665	672	172.631	196.551	132.89	56.4694	55.3425	54.1866	185.826	178.991	204.091	protein_coding	SCO family protein && PF02630:SCO1/SenC	-
E2C16_RS02165	-	NZ_CP038012.1	413390	414781	-	1392	348	627	426	525	501	422	958	1430	1242	132.258	147.554	128.073	48.9504	42.0502	48.2656	149.685	157.609	154.459	protein_coding	HAMP domain-containing histidine kinase && PF00672:HAMP domain|PF00512:His Kinase A (phospho-acceptor) domain|PF02518:Histidine kinase-, DNA gyrase B-, and HSP90-like ATPase	HATPase_c
E2C16_RS02170	-	NZ_CP038012.1	414756	415457	-	702	241	479	301	431	440	360	560	916	793	181.619	223.523	179.439	79.685	73.2293	81.6451	173.502	200.19	195.554	protein_coding	response regulator transcription factor && PF00072:Response regulator receiver domain|PF00486:Transcriptional regulatory protein, C terminal	Response_reg
E2C16_RS02175	-	NZ_CP038012.1	415632	416369	+	738	2338	3340	3002	1472	1635	1680	1390	2022	1761	1675.98	1482.57	1702.32	258.874	258.84	362.425	409.648	420.347	413.079	protein_coding	hypothetical protein && PF13115:YtkA-like	-
E2C16_RS02180	-	NZ_CP038012.1	416788	417237	+	450	2	4	6	18	12	3	8	16	6	2.35125	2.91186	5.57989	5.19154	3.11558	1.06139	3.86661	5.45495	2.30817	protein_coding	OsmC family protein && PF02566:OsmC-like protein	-
E2C16_RS02185	-	NZ_CP038012.1	417432	417665	-	234	80	159	118	513	589	361	179	294	245	180.865	222.59	211.034	284.536	294.082	245.616	166.376	192.759	181.251	protein_coding	glutaredoxin family protein && -	-
E2C16_RS02190	-	NZ_CP038012.1	417796	418338	-	543	151	230	194	1002	1233	565	166	206	230	147.116	138.756	149.516	239.499	265.297	165.658	66.4907	58.2037	73.326	protein_coding	GbsR/MarR family transcriptional regulator && -	-
E2C16_RS02195	-	NZ_CP038012.1	418550	419806	+	1257	9	6	3	15	34	7	1	0	1	3.78782	1.56365	0.998788	1.54879	3.16019	0.8866	0.173028	0	0.137719	protein_coding	glycine betaine/L-proline ABC transporter ATP-binding protein && PF00005:ABC transporter	ABC_tran
E2C16_RS02200	-	NZ_CP038012.1	419799	420647	+	849	1	3	5	7	18	2	0	2	1	0.623123	1.15754	2.46462	1.07011	2.47705	0.375048	0	0.361414	0.203902	protein_coding	proline/glycine betaine ABC transporter permease && PF00528:Binding-protein-dependent transport system inner membrane component	BPD_transp_1
E2C16_RS02205	-	NZ_CP038012.1	420653	421555	+	903	7	6	6	47	55	24	17	23	16	4.10102	2.17664	2.78068	6.75533	7.11614	4.23144	4.09462	3.90772	3.06734	protein_coding	glycine/betaine ABC transporter && PF04069:Substrate binding domain of ABC-type glycine betaine transport system	-
E2C16_RS02210	ribD	NZ_CP038012.1	422023	423111	+	1089	108	201	169	2342	2228	1853	104	168	109	52.4659	60.4633	64.945	279.123	239.032	270.902	20.771	23.6682	17.3272	protein_coding	bifunctional diaminohydroxyphosphoribosylaminopyrimidine deaminase/5-amino-6-(5-phosphoribosylamino)uracil reductase RibD && PF01872:RibD C-terminal domain|PF00383:Cytidine and deoxycytidylate deaminase zinc-binding region	RibD_C
E2C16_RS02215	ribE	NZ_CP038012.1	423111	423761	+	651	7	11	15	206	242	178	4	9	0	5.68851	5.53523	9.64267	41.0698	43.4314	43.5315	1.33639	2.12102	0	protein_coding	riboflavin synthase && PF00677:Lumazine binding domain	-
E2C16_RS02220	-	NZ_CP038012.1	423774	424967	+	1194	34	43	49	517	721	553	17	17	11	15.0646	11.7974	17.1743	56.1982	70.5506	73.737	3.09669	2.18438	1.59484	protein_coding	bifunctional 3%2C4-dihydroxy-2-butanone-4-phosphate synthase/GTP cyclohydrolase II && PF00925:GTP cyclohydrolase II|PF00926:3,4-dihydroxy-2-butanone 4-phosphate synthase	DHBP_synthase
E2C16_RS02225	-	NZ_CP038012.1	424981	425445	+	465	67	60	38	473	593	534	3	22	22	76.2261	42.269	34.1993	132.021	148.995	182.832	1.40321	7.2586	8.1903	protein_coding	6%2C7-dimethyl-8-ribityllumazine synthase && PF00885:6,7-dimethyl-8-ribityllumazine synthase	-
E2C16_RS02230	-	NZ_CP038012.1	425532	426764	-	1233	42	95	50	287	352	204	89	99	96	18.0205	25.2397	16.9705	30.2103	33.3541	26.341	15.6993	12.3184	13.4784	protein_coding	MFS transporter && PF07690:Major Facilitator Superfamily	MFS_1
E2C16_RS02235	-	NZ_CP038012.1	427009	427356	+	348	316	431	307	1071	1188	936	1797	2259	2171	480.385	405.716	369.187	399.435	398.847	428.215	1123.11	995.91	1079.97	protein_coding	ASCH domain-containing protein && -	-
E2C16_RS02240	-	NZ_CP038012.1	427367	427807	+	441	177	235	177	450	541	414	832	1377	1259	212.332	174.563	167.966	132.437	143.327	149.461	410.334	479.048	494.216	protein_coding	DUF2269 family protein && PF10027:Predicted integral membrane protein (DUF2269)	-
E2C16_RS02245	-	NZ_CP038012.1	428654	428932	+	279	1	1	4	3	15	2	4	7	11	1.89617	1.17414	5.99989	1.39558	6.2814	1.14128	3.11823	3.84926	6.82525	protein_coding	hypothetical protein && -	-
E2C16_RS02250	-	NZ_CP038012.1	429035	429457	+	423	12	34	17	75	59	68	28	31	44	15.008	26.3307	16.8188	23.0121	16.296	25.5937	14.397	11.2436	18.007	protein_coding	VOC family protein && PF06983:3-demethylubiquinone-9 3-methyltransferase	-
E2C16_RS02255	-	NZ_CP038012.1	429588	430439	+	852	113	174	112	218	213	225	21	39	32	70.165	66.9011	55.013	33.2088	29.2085	42.0444	5.36084	7.02277	6.5019	protein_coding	GNAT family N-acetyltransferase && PF13508:Acetyltransferase (GNAT) domain	-
E2C16_RS02260	-	NZ_CP038012.1	430506	431833	-	1328	16	35	25	82	71	49	68	131	105	6.37387	8.63363	7.87824	8.01405	6.2464	5.87439	11.1369	15.1341	13.6874	protein_coding	- && PF00665:Integrase core domain|PF13276:HTH-like domain	rve
E2C16_RS02265	pepF	NZ_CP038012.1	431974	433788	-	1815	338	598	402	1679	1888	1538	915	1344	1163	98.5194	107.932	92.6908	120.063	121.533	134.91	109.647	113.607	110.926	protein_coding	oligoendopeptidase F && PF08439:Oligopeptidase F|PF01432:Peptidase family M3	Peptidase_M3
E2C16_RS02270	-	NZ_CP038012.1	433920	434222	-	303	19	25	26	143	151	90	66	86	116	33.1736	27.0284	35.9102	61.2533	58.2242	47.2895	47.3755	43.5451	66.2743	protein_coding	hypothetical protein && -	-
E2C16_RS02275	-	NZ_CP038012.1	434283	434699	+	417	11	11	13	34	44	25	9	12	16	13.9553	8.64132	13.0465	10.5823	12.3278	9.54484	4.69418	4.41498	6.64223	protein_coding	NUDIX hydrolase && PF00293:NUDIX domain	NUDIX
E2C16_RS02280	-	NZ_CP038012.1	434816	435292	+	477	27	50	23	56	63	62	16	21	15	29.9452	34.338	20.1789	15.2372	15.4309	20.6937	7.29549	6.75436	5.44381	protein_coding	NUDIX domain-containing protein && PF00293:NUDIX domain	NUDIX
E2C16_RS02285	-	NZ_CP038012.1	435381	435821	-	441	0	3	3	10	27	5	1	1	0	0	2.22847	2.84688	2.94305	7.15311	1.80508	0.49319	0.347892	0	protein_coding	hypothetical protein && -	-
E2C16_RS02290	-	NZ_CP038012.1	435967	436461	+	495	128	187	126	121	111	145	22	42	21	136.8	123.754	106.525	31.7261	26.1992	46.6367	9.66652	13.0175	7.34419	protein_coding	PaaI family thioesterase && PF03061:Thioesterase superfamily	4HBT
E2C16_RS02295	-	NZ_CP038012.1	436531	437787	-	1257	8	25	13	91	106	50	23	27	30	3.36695	6.51521	4.32808	9.39599	9.85236	6.33285	3.97965	3.29543	4.13158	protein_coding	erythromycin esterase family protein && PF05139:Erythromycin esterase	-
E2C16_RS02300	-	NZ_CP038012.1	437951	438157	+	207	8	7	8	13	17	14	2	2	1	20.4457	11.0777	16.1736	8.15097	9.59507	10.7677	2.10142	1.48232	0.836295	protein_coding	hypothetical protein && -	-
E2C16_RS02305	-	NZ_CP038012.1	438173	438565	+	393	8	20	10	38	44	44	4	5	2	10.7691	16.671	10.6487	12.5495	13.0807	17.8248	2.21371	1.95191	0.880983	protein_coding	DUF1992 domain-containing protein && PF09350:Domain of unknown function (DUF1992)	-
E2C16_RS02310	-	NZ_CP038012.1	438640	438948	+	309	374	800	754	1238	1059	983	52	91	63	640.317	848.116	1021.17	519.994	400.412	506.477	36.6014	45.1821	35.2949	protein_coding	DUF4870 domain-containing protein && PF09685:Domain of unknown function (DUF4870)	-
E2C16_RS02315	-	NZ_CP038012.1	439115	440338	+	1224	673	1251	904	3394	3394	2630	1569	2118	1933	290.881	334.811	309.082	359.887	323.966	342.089	278.801	265.478	273.389	protein_coding	dicarboxylate/amino acid:cation symporter && PF00375:Sodium:dicarboxylate symporter family	SDF
E2C16_RS02320	-	NZ_CP038012.1	440839	442020	+	1182	3	13	4	33	35	33	2	0	2	1.34272	3.60288	1.41622	3.62354	3.45955	4.44489	0.368015	0	0.292916	protein_coding	CoA transferase && PF02515:CoA-transferase family III	CoA_transf_3
E2C16_RS02335	-	NZ_CP038012.1	444255	445799	+	1545	1	8	9	19	12	13	4	2	3	0.342415	1.69623	2.43782	1.5961	0.907449	1.33961	0.563098	0.198603	0.336142	protein_coding	long-chain fatty acid--CoA ligase && PF00501:AMP-binding enzyme|PF13193:AMP-binding enzyme C-terminal domain	AMP-binding
E2C16_RS02340	-	NZ_CP038012.1	445825	446973	+	1149	17	9	13	23	34	20	4	3	3	7.82727	2.56594	4.7349	2.59803	3.45723	2.77124	0.757169	0.400576	0.451992	protein_coding	thiolase family protein && PF00108:Thiolase, N-terminal domain|PF02803:Thiolase, C-terminal domain	Thiolase_N
E2C16_RS02345	-	NZ_CP038012.1	447070	448218	+	1149	24	21	30	49	60	32	17	32	28	11.0503	5.98719	10.9267	5.53493	6.101	4.43399	3.21797	4.27281	4.2186	protein_coding	acyl-CoA dehydrogenase && PF02770:Acyl-CoA dehydrogenase, middle domain|PF00441:Acyl-CoA dehydrogenase, C-terminal domain|PF02771:Acyl-CoA dehydrogenase, N-terminal domain	-
E2C16_RS02350	-	NZ_CP038012.1	448514	449143	+	630	2	10	4	24	21	13	3	4	4	1.67947	5.19976	2.65709	4.94432	3.89447	3.28524	1.0357	0.974098	1.09913	protein_coding	hypothetical protein && PF02588:Uncharacterised 5xTM membrane BCR, YitT family COG1284	-
E2C16_RS02355	-	NZ_CP038012.1	449156	449731	+	576	2	5	9	46	45	34	8	15	11	1.83692	2.84362	6.53894	10.3651	9.12766	9.39769	3.02079	3.99532	3.30598	protein_coding	histidine phosphatase family protein && PF00300:Histidine phosphatase superfamily (branch 1)	-
E2C16_RS02360	-	NZ_CP038012.1	449818	450390	-	573	153	217	164	1416	1576	849	389	589	584	141.26	124.059	119.778	320.734	321.345	235.895	147.655	157.704	176.436	protein_coding	nitroreductase && PF00881:Nitroreductase family	Nitroreductase
E2C16_RS02365	-	NZ_CP038012.1	450547	451755	+	1209	17	39	39	331	428	216	32	53	36	7.43882	10.5673	13.4997	35.5335	41.3606	28.4441	5.75674	6.72563	5.15473	protein_coding	MFS transporter && PF07690:Major Facilitator Superfamily	MFS_1
E2C16_RS02370	-	NZ_CP038012.1	451971	453149	+	1179	49	103	75	310	331	176	350	542	550	21.9869	28.6185	26.6216	34.1259	32.8007	23.7664	64.5665	70.5292	80.7568	protein_coding	MFS transporter && PF07690:Major Facilitator Superfamily	MFS_1
E2C16_RS02375	-	NZ_CP038012.1	453234	453656	-	423	99	160	126	1036	1156	644	151	274	221	123.816	123.909	124.657	317.874	319.291	242.388	77.6407	99.3787	90.4444	protein_coding	protein tyrosine phosphatase && PF00782:Dual specificity phosphatase, catalytic domain	DSPc
E2C16_RS02380	-	NZ_CP038012.1	454081	454791	+	711	158	289	250	924	862	691	422	721	551	117.563	133.153	147.149	168.67	141.647	154.73	129.091	155.578	134.157	protein_coding	NAD-dependent deacylase && PF02146:Sir2 family	SIR2
E2C16_RS02385	-	NZ_CP038012.1	454795	455406	-	612	7	7	5	44	37	34	10	14	15	6.05101	3.74688	3.41905	9.3312	7.0635	8.84489	3.55387	3.50962	4.24297	protein_coding	DUF3298 and DUF4163 domain-containing protein && PF11738:Protein of unknown function (DUF3298)|PF13739:Domain of unknown function (DUF4163)	-
E2C16_RS02390	-	NZ_CP038012.1	455564	455929	+	366	108	173	105	399	465	279	337	556	456	156.108	154.842	120.059	141.491	148.437	121.363	200.263	233.065	215.682	protein_coding	DUF1232 domain-containing protein && PF06803:Protein of unknown function (DUF1232)	DUF1232
E2C16_RS02395	-	NZ_CP038012.1	455993	456853	-	861	218	252	249	240	256	215	245	346	337	133.948	95.8785	121.027	36.178	34.7381	39.7558	61.8893	61.6533	67.7574	protein_coding	S-adenosyl-l-methionine hydroxide adenosyltransferase family protein && PF01887:S-adenosyl-l-methionine hydroxide adenosyltransferase	-
E2C16_RS02400	-	NZ_CP038012.1	457476	460583	-	3108	134	273	167	333	371	299	419	411	388	22.809	28.7743	22.4865	13.9059	13.9464	15.3163	29.3215	20.2882	21.6113	protein_coding	efflux RND transporter permease subunit && PF00873:AcrB/AcrD/AcrF family	ACR_tran
E2C16_RS02405	-	NZ_CP038012.1	460885	461727	+	843	107	195	149	444	445	311	501	747	588	67.1487	75.7758	73.9683	68.3584	61.674	58.7351	129.26	135.949	120.748	protein_coding	helix-turn-helix transcriptional regulator && PF00440:Bacterial regulatory proteins, tetR family	TetR_N
E2C16_RS02410	-	NZ_CP038012.1	462054	463211	+	1158	20	40	32	200	171	104	109	155	139	9.13699	11.3155	11.5645	22.416	17.2527	14.2985	20.4725	20.5356	20.7796	protein_coding	exonuclease SbcCD subunit D && PF00149:Calcineurin-like phosphoesterase|PF12320:Type 5 capsule protein repressor C-terminal domain	Metallophos
E2C16_RS02415	-	NZ_CP038012.1	463208	466297	+	3090	100	178	139	534	617	429	646	784	698	17.1208	18.8706	18.8254	22.4295	23.329	22.1036	45.4702	38.9261	39.1045	protein_coding	SMC family ATPase && PF13558:Putative exonuclease SbcCD, C subunit|PF13476:AAA domain	-
E2C16_RS02420	brnQ	NZ_CP038012.1	466516	467871	+	1356	77	131	97	112	108	132	331	512	434	30.0409	31.6472	29.9364	10.72	9.30537	15.4981	53.091	57.9287	55.4064	protein_coding	branched-chain amino acid transport system II carrier protein && PF05525:Branched-chain amino acid transport protein	-
E2C16_RS02425	-	NZ_CP038012.1	468018	469454	+	1437	33	43	27	90	66	91	181	211	175	12.149	9.80247	7.86311	8.12872	5.36607	10.0821	27.3952	22.5273	21.082	protein_coding	carbon starvation protein A && PF13722:5TM C-terminal transporter carbon starvation CstA|PF02554:Carbon starvation protein CstA	-
E2C16_RS02430	-	NZ_CP038012.1	469489	470148	-	660	74	134	104	327	419	269	562	897	727	59.3157	66.5096	65.9442	64.3043	74.1719	64.8893	185.202	208.512	190.687	protein_coding	GntR family transcriptional regulator && PF00392:Bacterial regulatory proteins, gntR family|PF07729:FCD domain	FCD
E2C16_RS02435	-	NZ_CP038012.1	470391	471494	-	1104	58	148	116	576	653	428	287	351	342	27.7933	43.9153	43.972	67.7157	69.1057	61.7219	56.5413	48.7777	53.6274	protein_coding	RtcB family protein && PF01139:tRNA-splicing ligase RtcB	-
E2C16_RS02440	-	NZ_CP038012.1	471513	472025	-	513	33	27	25	172	182	125	51	99	58	34.0313	17.2413	20.3943	43.5158	41.4499	38.7934	21.6225	29.6075	19.5722	protein_coding	GNAT family N-acetyltransferase && PF00583:Acetyltransferase (GNAT) family	Acetyltransf_1
E2C16_RS02445	-	NZ_CP038012.1	472315	472791	+	477	177	204	212	77	77	82	30	41	32	196.307	140.099	185.996	20.9512	18.86	27.3691	13.679	13.1871	11.6135	protein_coding	LysM peptidoglycan-binding domain-containing protein && PF01476:LysM domain|PF06725:3D domain	LysM
E2C16_RS02450	-	NZ_CP038012.1	473029	473574	+	546	81	109	66	338	498	269	163	251	189	78.4827	65.397	50.5869	80.3453	106.563	78.4376	64.9304	70.5284	59.9238	protein_coding	DUF4825 domain-containing protein && PF16107:Domain of unknown function (DUF4825)	-
E2C16_RS02455	-	NZ_CP038012.1	473580	474302	+	723	120	179	144	895	955	633	592	851	757	87.8061	81.1033	83.3511	160.665	154.324	139.39	178.089	180.582	181.254	protein_coding	SDR family NAD(P)-dependent oxidoreductase && PF00106:short chain dehydrogenase	adh_short
E2C16_RS02460	mraW	NZ_CP038012.1	474358	474948	-	591	121	210	198	432	474	356	874	1315	1143	108.313	116.401	140.205	94.8708	93.7045	95.9019	321.645	341.367	334.803	protein_coding	16S rRNA (cytosine(1402)-N(4))-methyltransferase && PF06962:Putative rRNA methylase	-
E2C16_RS02465	-	NZ_CP038012.1	474954	475913	-	960	466	776	712	1265	1175	1128	1434	2026	1726	256.801	264.798	310.382	171.023	143	187.069	324.886	323.781	311.243	protein_coding	TIGR01212 family radical SAM protein && PF16199:Radical_SAM C-terminal domain|PF04055:Radical SAM superfamily	Radical_SAM
E2C16_RS02470	-	NZ_CP038012.1	476053	477237	+	1185	27	42	36	121	133	78	106	157	146	12.0539	11.6106	12.7137	13.2527	13.113	10.4795	19.4554	20.3266	21.3287	protein_coding	MFS transporter && PF07690:Major Facilitator Superfamily	MFS_1
E2C16_RS02475	-	NZ_CP038012.1	477343	478029	+	687	54	107	68	149	143	116	106	133	133	41.5833	51.0212	41.4228	28.1492	24.3192	26.8823	33.5585	29.7015	33.5139	protein_coding	CoA transferase subunit A && PF01144:Coenzyme A transferase	-
E2C16_RS02480	-	NZ_CP038012.1	478054	478716	+	663	571	1071	885	1065	1119	1462	532	703	642	455.621	529.175	558.621	208.484	197.191	351.074	174.522	162.677	167.63	protein_coding	CoA transferase subunit B && PF01144:Coenzyme A transferase	-
E2C16_RS02485	-	NZ_CP038012.1	479026	481440	+	2415	426	709	550	1746	1903	1783	2898	3963	3538	93.3199	96.1729	95.3087	93.8347	92.0643	117.544	260.996	251.762	253.613	protein_coding	leucine--tRNA ligase && PF08264:Anticodon-binding domain of tRNA|PF00133:tRNA synthetases class I (I, L, M and V)|PF13603:Leucyl-tRNA synthetase, Domain 2|PF09334:tRNA synthetases class I (M)	-
E2C16_RS02490	-	NZ_CP038012.1	481499	482764	-	1266	55	138	105	511	568	343	306	433	415	22.9832	35.7083	34.7091	52.387	52.4184	43.1345	52.5703	52.4732	56.7472	protein_coding	NAD(P)/FAD-dependent oxidoreductase && PF03486:HI0933-like protein	-
E2C16_RS02495	-	NZ_CP038012.1	483010	484620	+	1611	183	300	233	1189	1291	783	569	747	693	60.0948	61.0027	60.5268	95.7905	93.6268	77.3804	76.8192	71.1391	74.4677	protein_coding	polysaccharide biosynthesis protein && PF01943:Polysaccharide biosynthesis protein|PF14667:Polysaccharide biosynthesis C-terminal domain	-
E2C16_RS02500	-	NZ_CP038012.1	484633	485352	+	720	347	454	398	1213	1525	1255	834	1005	1096	254.964	206.56	231.333	218.658	247.461	277.508	251.934	214.149	263.517	protein_coding	rRNA pseudouridine synthase && PF01479:S4 domain|PF00849:RNA pseudouridylate synthase	S4
E2C16_RS02505	-	NZ_CP038012.1	485402	485617	-	216	52570	93794	96356	29294	23045	25984	1077	2366	1462	128756	142248	186686	17602	12465	19152.1	1084.46	1680.52	1171.72	protein_coding	DeoR family transcriptional regulator && -	-
E2C16_RS02510	dat	NZ_CP038012.1	485938	486789	+	852	348	542	568	1240	1101	1125	873	1235	1064	216.083	208.393	278.995	188.894	150.979	210.222	222.858	222.388	216.188	protein_coding	D-amino-acid transaminase && PF01063:Amino-transferase class IV	-
E2C16_RS02515	-	NZ_CP038012.1	486828	487790	+	963	298	433	362	869	930	802	796	1201	995	163.709	147.294	157.315	117.12	112.83	132.591	179.779	191.337	178.866	protein_coding	NERD domain-containing protein && -	-
E2C16_RS02520	-	NZ_CP038012.1	487815	488678	+	864	380	530	398	1111	1136	876	1176	1606	1444	232.676	200.949	192.778	166.892	153.615	161.419	296.037	285.177	289.323	protein_coding	MBL fold metallo-hydrolase && PF00753:Metallo-beta-lactamase superfamily	Lactamase_B
E2C16_RS02525	-	NZ_CP038012.1	488817	489131	-	315	261	507	349	2168	1999	1257	699	1045	984	438.34	527.255	463.663	893.275	741.433	635.316	482.636	508.966	540.772	protein_coding	hypothetical protein && -	-
E2C16_RS02530	-	NZ_CP038012.1	490159	491232	+	1074	177	295	240	1505	1631	1132	201	292	266	87.1868	89.9791	93.5178	181.873	177.427	167.806	40.7047	41.7121	42.8753	protein_coding	M42 family metallopeptidase && PF05343:M42 glutamyl aminopeptidase	-
E2C16_RS02535	-	NZ_CP038012.1	491373	491897	+	525	1	2	2	28	35	16	5	10	3	1.00768	1.24794	1.59426	6.92205	7.78894	4.85205	2.0714	2.92229	0.989218	protein_coding	DUF84 family protein && PF01931:Protein of unknown function DUF84	-
E2C16_RS02540	-	NZ_CP038012.1	492086	492595	+	510	134	202	164	498	633	339	183	255	225	139	129.749	134.574	126.735	145.012	105.826	78.043	76.7102	76.3734	protein_coding	hypothetical protein && -	-
E2C16_RS02545	-	NZ_CP038012.1	492684	493499	+	816	106	200	136	626	672	374	260	338	291	68.7222	80.2904	69.7487	99.5681	96.2163	72.9703	69.3004	63.5492	61.7352	protein_coding	DUF1444 domain-containing protein && PF07285:Protein of unknown function (DUF1444)	-
E2C16_RS02550	-	NZ_CP038012.1	493501	494106	+	606	186	255	200	959	997	643	570	879	790	162.376	137.845	138.116	205.391	192.217	168.929	204.576	222.536	225.676	protein_coding	DUF4479 domain-containing protein && PF01588:Putative tRNA binding domain|PF14794:Domain of unknown function (DUF4479)	-
E2C16_RS02555	-	NZ_CP038012.1	494445	497123	+	2679	687	1166	786	3068	3375	2192	3209	4824	4103	135.664	142.577	122.783	148.634	147.187	130.266	260.525	276.26	265.13	protein_coding	DNA translocase FtsK && PF09397:Ftsk gamma domain|PF01580:FtsK/SpoIIIE family	-
E2C16_RS02560	-	NZ_CP038012.1	497207	498523	+	1317	624	1000	873	2208	2325	1641	5386	7274	6469	250.657	248.736	277.406	217.595	206.256	198.375	889.474	847.365	850.318	protein_coding	UDP-N-acetylmuramate--L-alanine ligase && PF08245:Mur ligase middle domain|PF01225:Mur ligase family, catalytic domain|PF02875:Mur ligase family, glutamate ligase domain	-
E2C16_RS02565	-	NZ_CP038012.1	498800	499477	+	678	2386	3189	3129	2731	3081	2310	3382	4852	4345	1861.75	1540.81	1931.36	522.791	530.923	542.434	1084.92	1097.93	1109.4	protein_coding	YtxH domain-containing protein && PF12732:YtxH-like protein	-
E2C16_RS02570	-	NZ_CP038012.1	499771	500847	+	1077	1377	2243	1620	7302	7173	5703	3963	5512	5162	676.394	682.24	629.487	879.959	778.134	843.048	800.315	785.194	829.721	protein_coding	3-deoxy-7-phosphoheptulonate synthase && PF01817:Chorismate mutase type II|PF00793:DAHP synthetase I family	-
E2C16_RS02575	ccpA	NZ_CP038012.1	501132	502145	+	1014	756	1333	1065	3473	3587	2282	4920	7540	6553	394.426	430.642	439.54	444.532	413.298	358.296	1055.31	1140.82	1118.75	protein_coding	catabolite control protein A && PF00356:Bacterial regulatory proteins, lacI family|PF13377:Periplasmic binding protein-like domain	LacI
E2C16_RS02580	-	NZ_CP038012.1	502245	503402	-	1158	423	734	551	1001	957	980	892	1388	1261	193.247	207.64	199.127	112.192	96.5546	134.736	167.536	183.893	188.511	protein_coding	acetoin utilization protein AcuC && PF00850:Histone deacetylase domain	Hist_deacetyl
E2C16_RS02585	-	NZ_CP038012.1	503399	504046	-	648	161	281	227	368	386	442	202	293	253	131.441	142.055	146.601	73.7071	69.5956	108.596	67.7999	69.3707	67.5889	protein_coding	CBS domain-containing protein && PF01842:ACT domain|PF00571:CBS domain	CBS
E2C16_RS02590	-	NZ_CP038012.1	504175	504807	-	633	110	181	150	384	381	357	243	370	310	91.9328	93.6696	99.1687	78.7343	70.3219	89.7903	83.494	89.677	84.7789	protein_coding	GNAT family N-acetyltransferase && -	-
E2C16_RS02595	acsA	NZ_CP038012.1	504983	506701	+	1719	211	341	296	652	662	571	85	116	103	64.9364	64.9834	72.0615	49.2275	44.9937	52.8841	10.7546	10.353	10.3727	protein_coding	acetate--CoA ligase && PF00501:AMP-binding enzyme|PF13193:AMP-binding enzyme C-terminal domain	AMP-binding
E2C16_RS02600	-	NZ_CP038012.1	506766	509711	-	2946	926	1558	1265	3601	3856	2590	4458	6653	5823	166.288	173.244	179.699	158.645	152.923	139.969	329.124	346.472	342.172	protein_coding	penicillin-binding protein && PF00905:Penicillin binding protein transpeptidase domain|PF00912:Transglycosylase	-
E2C16_RS02605	-	NZ_CP038012.1	510124	511392	+	1269	189	239	213	709	854	682	893	1214	1128	78.7919	61.6964	70.2433	72.5138	78.6259	85.5633	153.053	146.771	153.878	protein_coding	tyrosine--tRNA ligase && PF00579:tRNA synthetases class I (W and Y)|PF01479:S4 domain	S4
E2C16_RS02610	-	NZ_CP038012.1	511448	512263	-	816	18	35	23	142	147	94	63	101	86	11.6698	14.0508	11.7957	22.5857	21.0473	18.3401	16.792	18.9895	18.2448	protein_coding	cobalamin-binding protein && PF01497:Periplasmic binding protein	Peripla_BP_2
E2C16_RS02615	-	NZ_CP038012.1	512429	513094	+	666	97	121	98	486	428	320	497	812	604	77.0511	59.5162	61.5799	94.7105	75.0826	76.4963	162.306	187.053	156.997	protein_coding	SOS response-associated peptidase && PF02586:SOS response associated peptidase (SRAP)	-
E2C16_RS02620	rpsD	NZ_CP038012.1	513168	513773	-	606	2114	4107	3118	11810	13528	7872	26390	38964	34157	1845.5	2220.12	2153.23	2529.38	2608.14	2068.13	9471.52	9864.48	9757.47	protein_coding	30S ribosomal protein S4 && PF00163:Ribosomal protein S4/S9 N-terminal domain|PF01479:S4 domain	S4
E2C16_RS02625	megL	NZ_CP038012.1	514371	515588	+	1218	712	1058	971	2307	2274	2029	718	1016	875	309.253	284.552	333.625	245.831	218.129	265.216	128.212	127.976	124.363	protein_coding	methionine gamma-lyase && PF01053:Cys/Met metabolism PLP-dependent enzyme	Cys_Met_Meta_PP
E2C16_RS02630	-	NZ_CP038012.1	515641	516120	-	480	21	80	47	443	565	318	307	417	427	23.1451	54.5975	40.9773	119.784	137.523	105.475	139.107	133.284	153.999	protein_coding	GAF domain-containing protein && PF13185:GAF domain	-
E2C16_RS02635	ezrA	NZ_CP038012.1	516318	518024	+	1707	203	346	261	2043	2210	1379	3007	4618	4179	62.9135	66.3997	63.9874	155.336	151.261	128.616	383.136	415.053	423.808	protein_coding	septation ring formation regulator EzrA && PF06160:Septation ring formation regulator, EzrA	-
E2C16_RS02640	-	NZ_CP038012.1	518175	519320	+	1146	14	25	13	101	136	94	303	399	366	6.46286	7.14626	4.74729	11.4386	13.8651	13.0589	57.5057	53.416	55.2874	protein_coding	cysteine desulfurase && PF00266:Aminotransferase class-V	Aminotran_5
E2C16_RS02645	thiI	NZ_CP038012.1	519307	520509	+	1203	43	62	63	223	237	212	648	991	861	18.9097	16.883	21.916	24.0589	23.0172	28.0566	117.155	126.384	123.899	protein_coding	tRNA 4-thiouridine(8) synthase ThiI && PF02926:THUMP domain|PF02568:Thiamine biosynthesis protein (ThiI)	-
E2C16_RS02650	-	NZ_CP038012.1	520596	520808	+	213	0	0	0	1	1	0	0	6	1	0	0	0	0.609336	0.548517	0	0	4.3217	0.812738	protein_coding	alpha/beta-type small acid-soluble spore protein && -	-
E2C16_RS02655	-	NZ_CP038012.1	520946	521158	+	213	1	0	0	0	0	1	1	3	1	2.48372	0	0	0	0	0.747455	1.02111	2.16085	0.812738	protein_coding	alpha/beta-type small acid-soluble spore protein && -	-
E2C16_RS02660	-	NZ_CP038012.1	521381	522967	+	1587	389	758	546	2090	2153	1605	1370	1964	1746	129.674	156.465	143.98	170.925	158.503	161.014	187.757	189.866	190.457	protein_coding	acyl--CoA ligase && PF13193:AMP-binding enzyme C-terminal domain|PF00501:AMP-binding enzyme	AMP-binding
E2C16_RS02665	rarD	NZ_CP038012.1	523112	524035	+	924	119	182	151	668	684	480	369	529	509	68.1329	64.5243	68.3899	93.8298	86.4876	82.7054	86.8575	87.8349	95.3621	protein_coding	EamA family transporter RarD && PF00892:EamA-like transporter family	DUF6
E2C16_RS02670	-	NZ_CP038012.1	524074	524874	-	801	101	173	147	951	971	525	543	847	696	66.7068	70.7518	76.8019	154.093	141.63	104.35	147.442	162.231	150.42	protein_coding	NAD kinase && PF01513:ATP-NAD kinase	NAD_kinase
E2C16_RS02675	sppA	NZ_CP038012.1	524980	525987	+	1008	380	596	468	2150	2373	1373	383	607	548	199.436	193.691	194.3	276.831	275.047	216.858	82.6401	92.3871	94.1131	protein_coding	signal peptide peptidase SppA && PF01343:Peptidase family S49	Peptidase_S49
E2C16_RS02680	-	NZ_CP038012.1	526090	526596	+	507	256	372	277	986	1181	813	213	312	287	267.124	240.358	228.644	252.409	272.152	255.298	91.3744	94.4126	97.995	protein_coding	RDD family protein && PF06271:RDD family	-
E2C16_RS02685	tpx	NZ_CP038012.1	526630	527133	+	504	18584	26227	25071	12788	13375	14372	5684	8146	7443	19507	17046.8	20817.5	3293.13	3100.51	4539.95	2452.88	2479.69	2556.51	protein_coding	thiol peroxidase && PF08534:Redoxin	-
E2C16_RS02690	-	NZ_CP038012.1	527194	528108	+	915	95	184	122	667	755	457	658	881	732	54.9268	65.875	55.7989	94.6109	96.4041	79.517	156.408	147.72	138.49	protein_coding	class I SAM-dependent methyltransferase && PF02384:N-6 DNA Methylase	-
E2C16_RS02695	-	NZ_CP038012.1	528162	529352	+	1191	234	417	362	1298	1420	1197	1276	1856	1654	103.941	114.696	127.199	141.449	139.298	160.01	233.019	239.083	240.411	protein_coding	acetate kinase && PF00871:Acetokinase family	-
E2C16_RS02700	-	NZ_CP038012.1	529486	529938	-	453	33768	40697	37157	5986	6982	8338	3301	5230	4501	39435.6	29429.8	34326.5	1715.04	1800.74	2930.41	1584.89	1771.28	1720.05	protein_coding	universal stress protein && PF00582:Universal stress protein family	Usp
E2C16_RS02705	ald	NZ_CP038012.1	530161	531279	+	1119	1270	1863	1582	1765	1658	1706	1443	2105	1984	600.42	545.389	591.648	204.716	173.111	242.725	280.472	288.606	306.932	protein_coding	alanine dehydrogenase && PF05222:Alanine dehydrogenase/PNT, N-terminal domain|PF01262:Alanine dehydrogenase/PNT, C-terminal domain	-
E2C16_RS02710	-	NZ_CP038012.1	531372	532469	-	1098	234	390	339	1172	1266	957	1516	2267	1911	112.744	116.355	129.207	138.536	134.71	138.763	300.296	316.762	301.293	protein_coding	aminopeptidase P family protein && PF01321:Creatinase/Prolidase N-terminal domain|PF00557:Metallopeptidase family M24	Peptidase_M24
E2C16_RS02715	-	NZ_CP038012.1	532570	533250	+	681	218	329	254	999	1125	801	837	1223	1059	169.352	158.26	156.09	190.395	193.008	187.262	267.32	275.526	269.202	protein_coding	metal-dependent hydrolase && PF13483:Beta-lactamase superfamily domain	-
E2C16_RS02720	-	NZ_CP038012.1	533463	534770	+	1308	223	371	299	1205	1103	943	1859	2597	2218	90.1942	92.9159	95.6645	119.568	98.5229	114.781	309.118	304.612	293.551	protein_coding	CBS domain-containing protein && PF00571:CBS domain|PF07085:DRTGG domain	DRTGG
E2C16_RS02725	-	NZ_CP038012.1	534852	535160	-	309	47	86	52	192	236	129	101	158	125	80.4676	91.1725	70.4258	80.6453	89.2325	66.4655	71.0912	78.448	70.0296	protein_coding	hypothetical protein && PF14007:YtpI-like protein	-
E2C16_RS02730	-	NZ_CP038012.1	535251	536186	+	936	551	479	355	838	900	723	1530	2002	1727	311.428	167.642	158.723	116.2	112.34	122.978	355.524	328.149	319.409	protein_coding	bifunctional oligoribonuclease/PAP phosphatase NrnA && PF02272:DHHA1 domain|PF01368:DHH family	-
E2C16_RS02735	dnaE	NZ_CP038012.1	536208	539294	+	3087	452	820	651	1063	902	1043	1570	1878	1602	77.461	87.0164	88.2534	44.6923	34.1381	53.7914	110.615	93.3345	89.8371	protein_coding	DNA polymerase III subunit alpha && PF14579:Helix-hairpin-helix motif|PF01336:OB-fold nucleic acid binding domain|PF02811:PHP domain|PF07733:Bacterial DNA polymerase III alpha subunit	tRNA_anti
E2C16_RS02740	-	NZ_CP038012.1	539504	540154	+	651	179	289	205	840	937	598	629	819	698	145.463	145.425	131.783	167.469	168.162	146.246	210.147	193.013	185.611	protein_coding	FadR family transcriptional regulator && PF00392:Bacterial regulatory proteins, gntR family	GntR
E2C16_RS02745	-	NZ_CP038012.1	540159	541019	+	861	146	223	151	632	753	577	812	1067	1050	89.708	84.8448	73.3941	95.2687	102.179	106.693	205.119	190.127	211.114	protein_coding	acetyl-CoA carboxylase carboxyltransferase subunit beta && PF01039:Carboxyl transferase domain	Carboxyl_trans
E2C16_RS02750	accA	NZ_CP038012.1	541021	541974	+	954	170	255	207	779	914	629	1062	1393	1338	94.2719	87.562	90.8049	105.98	111.935	104.97	242.119	224.02	242.794	protein_coding	acetyl-CoA carboxylase carboxyl transferase subunit alpha && PF03255:Acetyl co-enzyme A carboxylase carboxyltransferase alpha subunit	-
E2C16_RS02755	pfkA	NZ_CP038012.1	542025	542984	+	960	104	200	140	743	778	636	1211	1532	1349	57.3118	68.2468	61.0301	100.451	94.6843	105.475	274.363	244.833	243.26	protein_coding	6-phosphofructokinase && PF00365:Phosphofructokinase	PFK
E2C16_RS02760	pyk	NZ_CP038012.1	543023	544780	+	1758	902	1416	1110	2381	2526	2365	3901	5410	4869	271.437	263.857	264.236	175.783	167.874	214.179	482.625	472.13	479.458	protein_coding	pyruvate kinase && PF00391:PEP-utilising enzyme, mobile domain|PF02887:Pyruvate kinase, alpha/beta domain|PF00224:Pyruvate kinase, barrel domain	PK
E2C16_RS02765	-	NZ_CP038012.1	544877	545260	+	384	18	51	40	110	115	93	157	195	142	24.7984	43.5074	43.5929	37.179	34.9894	38.5582	88.9245	77.9088	64.0158	protein_coding	FxsA family protein && PF04186:FxsA cytoplasmic membrane protein	-
E2C16_RS02770	-	NZ_CP038012.1	545250	546224	-	975	1	1	6	17	25	17	5	4	8	0.542596	0.335984	2.57534	2.26298	2.99575	2.77593	1.11537	0.629417	1.42042	protein_coding	AI-2E family transporter && PF01594:Domain of unknown function DUF20	-
E2C16_RS02775	citZ	NZ_CP038012.1	546409	547524	+	1116	2606	4092	3076	6472	6175	5345	3291	4983	4237	1235.36	1201.14	1153.48	752.68	646.461	762.515	641.382	685.031	657.24	protein_coding	citrate synthase && PF00285:Citrate synthase	Citrate_synt
E2C16_RS02780	icd	NZ_CP038012.1	547596	548864	+	1269	7277	10354	9182	12122	11676	12577	5999	8894	7826	3033.7	2672.82	3028.05	1239.79	1074.98	1577.9	1028.18	1075.27	1067.6	protein_coding	NADP-dependent isocitrate dehydrogenase && PF00180:Isocitrate/isopropylmalate dehydrogenase	-
E2C16_RS02785	mdh	NZ_CP038012.1	549089	550027	+	939	1087	1954	1571	5446	5773	3521	3608	5356	4770	612.415	681.683	700.161	752.746	718.299	596.987	835.707	875.101	879.393	protein_coding	malate dehydrogenase && PF00056:lactate/malate dehydrogenase, NAD binding domain|PF02866:lactate/malate dehydrogenase, alpha/beta C-terminal domain	-
E2C16_RS02790	-	NZ_CP038012.1	550208	550684	+	477	67	105	93	482	477	335	239	329	292	74.3084	72.1099	81.5928	131.149	116.834	111.813	108.976	105.818	105.973	protein_coding	enoyl-CoA hydratase && PF01575:MaoC like domain	-
E2C16_RS02795	-	NZ_CP038012.1	550734	551435	+	702	117	208	160	656	722	473	524	771	593	88.1719	97.0622	95.3828	121.284	120.163	107.273	162.348	168.5	146.234	protein_coding	response regulator transcription factor && PF00072:Response regulator receiver domain|PF00486:Transcriptional regulatory protein, C terminal	Response_reg
E2C16_RS02800	-	NZ_CP038012.1	551442	552857	+	1416	52	81	49	431	494	290	396	473	420	19.4277	18.739	14.4817	39.5048	40.7599	32.6062	60.8254	51.2485	51.3471	protein_coding	PAS domain S-box protein && PF02518:Histidine kinase-, DNA gyrase B-, and HSP90-like ATPase|PF00989:PAS fold|PF00512:His Kinase A (phospho-acceptor) domain	HATPase_c
E2C16_RS02805	hflK	NZ_CP038012.1	553081	554061	+	981	3074	4021	3364	2195	2508	2039	177	229	177	1657.74	1342.73	1435.07	290.403	298.695	330.912	39.2425	35.8137	31.2345	protein_coding	FtsH protease activity modulator HflK && PF01145:SPFH domain / Band 7 family	-
E2C16_RS02810	-	NZ_CP038012.1	554054	555061	+	1008	11222	15475	13934	4863	5257	4708	276	375	353	5889.67	5029.14	5784.99	626.152	609.322	743.602	59.5527	57.0761	60.6239	protein_coding	protease modulator HflC && PF01145:SPFH domain / Band 7 family	-
E2C16_RS02815	polA	NZ_CP038012.1	555182	557806	+	2625	774	1277	1046	2180	2315	1911	2479	3166	2820	155.989	159.362	166.759	107.786	103.037	115.903	205.4	185.04	185.973	protein_coding	DNA polymerase I && PF02739:5'-3' exonuclease, N-terminal resolvase-like domain|PF01367:5'-3' exonuclease, C-terminal SAM fold|PF00476:DNA polymerase family A	-
E2C16_RS02820	mutM	NZ_CP038012.1	557816	558688	+	873	503	674	602	930	1013	973	972	1264	1133	304.814	252.912	288.582	138.263	135.57	177.445	242.161	222.135	224.67	protein_coding	bifunctional DNA-formamidopyrimidine glycosylase/DNA-(apurinic or apyrimidinic site) lyase && PF06831:Formamidopyrimidine-DNA glycosylase H2TH domain|PF01149:Formamidopyrimidine-DNA glycosylase N-terminal domain	H2TH
E2C16_RS02825	-	NZ_CP038012.1	558838	559455	+	618	230	336	276	506	445	395	567	774	640	196.889	178.104	186.899	106.267	84.1281	101.759	199.548	192.148	179.276	protein_coding	dephospho-CoA kinase && PF01121:Dephospho-CoA kinase	-
E2C16_RS02830	-	NZ_CP038012.1	559564	560586	+	1023	3381	6036	4562	17450	17425	12454	1114	1556	1341	1748.44	1932.85	1866.24	2213.89	1990.06	1938.2	236.844	233.355	226.925	protein_coding	glyceraldehyde-3-phosphate dehydrogenase && PF00044:Glyceraldehyde 3-phosphate dehydrogenase, NAD binding domain|PF02800:Glyceraldehyde 3-phosphate dehydrogenase, C-terminal domain	-
E2C16_RS02835	nrdR	NZ_CP038012.1	560688	561152	+	465	105	113	90	530	630	478	385	580	488	119.459	79.6066	80.9985	147.931	158.291	163.659	180.078	191.363	181.676	protein_coding	transcriptional regulator NrdR && PF03477:ATP cone domain	-
E2C16_RS02840	-	NZ_CP038012.1	561170	562573	+	1404	722	1374	1356	1884	1852	1799	1268	2006	1641	272.052	320.585	404.185	174.161	154.114	203.999	196.429	219.203	202.335	protein_coding	helicase DnaB && PF07261:Replication initiation and membrane attachment	-
E2C16_RS02845	dnaI	NZ_CP038012.1	562575	563525	+	951	318	662	588	1534	1461	1151	1566	2256	1880	176.9	228.035	258.752	209.354	179.49	192.69	358.149	363.95	342.222	protein_coding	primosomal protein DnaI && PF07319:Primosomal protein DnaI N-terminus|PF01695:IstB-like ATP binding protein	-
E2C16_RS02850	thrS	NZ_CP038012.1	563891	565822	+	1932	331	480	421	1323	1363	1114	2398	3392	2961	90.6364	81.3875	91.1931	88.8769	82.4249	91.8	269.957	269.359	265.315	protein_coding	threonine--tRNA ligase && PF07973:Threonyl and Alanyl tRNA synthetase second additional domain|PF03129:Anticodon binding domain|PF00587:tRNA synthetase class II core domain (G, H, P, S and T)|PF02824:TGS domain	tRNA-synt_2b
E2C16_RS02855	infC	NZ_CP038012.1	566244	566795	+	552	739	1070	903	3607	4943	2412	13062	18493	15468	708.251	634.992	684.598	848.093	1046.22	695.67	5146.64	5139.86	4850.93	protein_coding	translation initiation factor IF-3 && PF00707:Translation initiation factor IF-3, C-terminal domain|PF05198:Translation initiation factor IF-3, N-terminal domain	-
E2C16_RS02860	rpmI	NZ_CP038012.1	566826	567026	+	201	38	19	10	36	121	46	229	222	314	100.016	30.9657	20.8205	23.2457	70.3329	36.4357	247.795	169.449	270.435	protein_coding	50S ribosomal protein L35 && -	-
E2C16_RS02865	rplT	NZ_CP038012.1	567119	567478	+	360	734	721	489	1703	2926	1485	9574	12827	14042	1078.64	656.079	568.452	613.972	949.601	656.733	5784.21	5466.46	6752.37	protein_coding	50S ribosomal protein L20 && PF00453:Ribosomal protein L20	-
E2C16_RS02870	-	NZ_CP038012.1	567615	567905	+	291	24	34	36	160	155	102	61	125	125	43.6315	38.2745	51.7722	71.3614	62.2312	55.8049	45.5921	65.9023	74.3613	protein_coding	DUF1294 domain-containing protein && -	-
E2C16_RS02875	-	NZ_CP038012.1	567995	568375	-	381	873	1148	923	3637	3968	2959	123	191	151	1212.19	987.053	1013.83	1238.95	1216.79	1236.47	70.2155	76.9116	68.6091	protein_coding	sigma-w pathway protein ysdB && -	-
E2C16_RS02880	dut	NZ_CP038012.1	568518	568952	+	435	17	45	43	161	197	87	133	197	168	20.6748	33.8881	41.3682	48.0367	52.9111	31.8416	66.499	69.4801	66.8575	protein_coding	dUTP diphosphatase && PF00692:dUTPase	-
E2C16_RS02885	-	NZ_CP038012.1	569169	570911	+	1743	8	5	8	23	32	22	5	3	9	2.42814	0.939715	1.92079	1.71264	2.14497	2.00951	0.623915	0.264063	0.893872	protein_coding	carbon starvation protein A && PF13722:5TM C-terminal transporter carbon starvation CstA|PF02554:Carbon starvation protein CstA	-
E2C16_RS02890	-	NZ_CP038012.1	570978	571235	+	258	0	0	0	1	0	0	0	0	0	0	0	0	0.503056	0	0	0	0	0	protein_coding	hypothetical protein && -	-
E2C16_RS02895	-	NZ_CP038012.1	571252	572184	+	933	28	48	31	137	203	111	24	50	33	15.8766	16.8532	13.9049	19.0579	25.4205	18.9411	5.59477	8.22189	6.12297	protein_coding	ArsA family ATPase && PF02374:Anion-transporting ATPase	-
E2C16_RS02900	-	NZ_CP038012.1	572190	573185	+	996	226	296	249	928	1096	756	367	437	419	120.041	97.3545	104.623	120.927	128.564	120.845	80.1419	67.314	72.8257	protein_coding	zinc-binding dehydrogenase && PF08240:Alcohol dehydrogenase GroES-like domain|PF00107:Zinc-binding dehydrogenase	ADH_zinc_N
E2C16_RS02905	-	NZ_CP038012.1	573497	574915	-	1419	17	41	18	94	127	76	9	16	23	6.33794	9.4651	5.30857	8.59769	10.4566	8.52699	1.37947	1.7299	2.80592	protein_coding	tyrosine phenol-lyase && PF01212:Beta-eliminating lyase	Beta_elim_lyase
E2C16_RS02910	-	NZ_CP038012.1	575099	576763	+	1665	6803	10019	9977	2581	2548	2786	2083	3090	2731	2161.56	1971.21	2507.68	201.192	178.795	266.398	272.1	284.726	283.947	protein_coding	formate--tetrahydrofolate ligase && PF01268:Formate--tetrahydrofolate ligase	-
E2C16_RS02915	-	NZ_CP038012.1	577120	577584	+	465	90	138	93	122	163	94	72	83	78	102.393	97.2187	83.6984	34.052	40.9547	32.184	33.6769	27.3847	29.0383	protein_coding	hypothetical protein && PF05360:yiaA/B two helix domain	-
E2C16_RS02920	-	NZ_CP038012.1	577956	578246	+	291	5	9	8	40	47	15	10	7	13	9.08989	10.1315	11.5049	17.8403	18.8701	8.2066	7.47412	3.69053	7.73358	protein_coding	pullulanase && -	-
E2C16_RS02925	-	NZ_CP038012.1	578434	579417	+	984	375	659	507	1231	1178	875	2491	3410	3351	201.613	219.389	215.625	162.368	139.868	141.572	550.594	531.67	589.535	protein_coding	NAD(P)/FAD-dependent oxidoreductase && PF07992:Pyridine nucleotide-disulphide oxidoreductase	Pyr_redox_2
E2C16_RS02930	-	NZ_CP038012.1	579974	581080	-	1107	1180	1820	1672	629	586	664	841	1258	1027	563.918	538.577	632.085	73.7461	61.8471	95.496	165.235	174.348	160.603	protein_coding	DUF1648 domain-containing protein && PF07853:Protein of unknown function (DUF1648)	-
E2C16_RS02935	-	NZ_CP038012.1	581077	581457	-	381	101	144	127	102	142	159	262	393	300	140.242	123.812	139.497	34.7465	43.5445	66.4411	149.565	158.253	136.31	protein_coding	GntR family transcriptional regulator && PF00392:Bacterial regulatory proteins, gntR family	GntR
E2C16_RS02940	-	NZ_CP038012.1	581611	583086	-	1476	57	107	72	537	592	403	190	328	262	20.4301	23.7477	20.4142	47.2198	46.8603	43.4694	27.9976	34.0934	30.7288	protein_coding	polysaccharide deacetylase family protein && PF01522:Polysaccharide deacetylase	Polysacc_deac_1
E2C16_RS02945	-	NZ_CP038012.1	583363	584346	+	984	6432	3764	2189	1958	3034	1741	5025	7272	7122	3458.06	1253.08	930.975	258.258	360.238	281.688	1110.69	1133.81	1252.96	protein_coding	rhodanese-related sulfurtransferase && PF00581:Rhodanese-like domain|PF12368:Rhodanase C-terminal	Rhodanese
E2C16_RS02950	-	NZ_CP038012.1	584588	585409	+	822	170	260	180	595	670	451	722	1066	905	109.41	103.616	91.6406	93.9467	95.2297	87.3513	191.037	198.961	190.593	protein_coding	DUF368 domain-containing protein && PF04018:Domain of unknown function (DUF368)	-
E2C16_RS02955	-	NZ_CP038012.1	585463	585885	+	423	239	289	247	551	694	538	616	814	851	298.909	223.811	244.368	169.063	191.685	202.491	316.733	295.235	348.272	protein_coding	hemerythrin domain-containing protein && -	-
E2C16_RS02960	recQ	NZ_CP038012.1	586055	587836	+	1782	170	380	253	1658	1628	1123	515	711	609	50.4688	69.8553	59.4155	120.757	106.737	100.331	62.8568	61.2132	59.1616	protein_coding	DNA helicase RecQ && PF09382:RQC domain|PF00271:Helicase conserved C-terminal domain|PF16124:RecQ zinc-binding|PF00270:DEAD/DEAH box helicase|PF00570:HRDC domain	DEAD
E2C16_RS02965	-	NZ_CP038012.1	588148	589134	+	987	648	856	832	1024	980	982	797	1173	985	347.328	284.106	352.771	134.654	116.005	158.401	175.628	182.333	172.762	protein_coding	diaminopimelate dehydrogenase && PF16654:Diaminopimelic acid dehydrogenase C-terminal domain	-
E2C16_RS02970	-	NZ_CP038012.1	589219	590307	+	1089	1669	2356	2191	2905	2968	2738	1859	2659	2421	810.793	708.714	841.98	346.222	318.424	400.286	371.282	374.605	384.855	protein_coding	M42 family metallopeptidase && PF05343:M42 glutamyl aminopeptidase	-
E2C16_RS02975	argF	NZ_CP038012.1	590473	591435	+	963	5	8	8	44	44	62	4	6	2	2.74679	2.72137	3.47657	5.93011	5.33821	10.2501	0.903413	0.955891	0.359529	protein_coding	ornithine carbamoyltransferase && PF00185:Aspartate/ornithine carbamoyltransferase, Asp/Orn binding domain|PF02729:Aspartate/ornithine carbamoyltransferase, carbamoyl-P binding domain	-
E2C16_RS02985	tnpB	NZ_CP038012.1	592101	593240	+	1140	6	4	10	12	15	5	1	1	0	2.78438	1.14942	3.67098	1.36619	1.53729	0.698281	0.190787	0.134579	0	protein_coding	IS200/IS605 family element transposase accessory protein TnpB && PF01385:Probable transposase|PF12323:Helix-turn-helix domain|PF07282:Putative transposase DNA-binding domain	Transposase_35
E2C16_RS02995	-	NZ_CP038012.1	595129	595344	+	216	2	1	1	2	2	1	2	2	0	4.89844	1.5166	1.93746	1.20175	1.0818	0.737074	2.01386	1.42056	0	protein_coding	helix-turn-helix transcriptional regulator && -	-
E2C16_RS03000	-	NZ_CP038012.1	595334	595840	+	507	44	47	38	33	28	56	25	35	31	45.912	30.3678	31.3663	8.44777	6.45237	17.5851	10.7247	10.5912	10.5848	protein_coding	hypothetical protein && -	-
E2C16_RS03005	-	NZ_CP038012.1	595837	596286	+	450	145	213	220	103	128	94	119	143	120	170.466	155.057	204.596	29.7071	33.2328	33.2568	57.5158	48.7536	46.1635	protein_coding	small multi-drug export protein && PF06695:Putative small multi-drug export protein	-
E2C16_RS03010	sspI	NZ_CP038012.1	596401	596613	-	213	134	164	111	9	14	9	6	12	13	332.818	252.225	218.087	5.48402	7.67923	6.7271	6.12667	8.64341	10.5656	protein_coding	small acid-soluble spore protein SspI && -	-
E2C16_RS03015	-	NZ_CP038012.1	596706	597470	+	765	104	173	146	384	402	263	700	932	816	71.9206	74.0813	79.8691	65.1487	61.3952	54.7342	199.017	186.912	184.654	protein_coding	RNA methyltransferase && PF00588:SpoU rRNA Methylase family|PF08032:RNA 2'-O ribose methyltransferase substrate binding	SpoU_methylase
E2C16_RS03020	pheS	NZ_CP038012.1	598299	599336	+	1038	82	119	95	297	323	287	1146	1481	1266	41.7925	37.5555	38.3013	37.136	36.3559	44.0199	240.127	218.898	211.138	protein_coding	phenylalanine--tRNA ligase subunit alpha && PF02912:Aminoacyl tRNA synthetase class II, N-terminal domain|PF01409:tRNA synthetases class II core domain (F)	tRNA-synt_2d
E2C16_RS03025	-	NZ_CP038012.1	599349	601760	+	2412	528	803	666	834	897	1140	3027	4188	3561	115.808	109.059	115.554	44.8771	43.4495	75.2475	272.953	266.387	255.579	protein_coding	phenylalanine--tRNA ligase subunit beta && PF03484:tRNA synthetase B5 domain|PF03483:B3/4 domain|PF03147:Ferredoxin-fold anticodon binding domain|PF01588:Putative tRNA binding domain	-
E2C16_RS03030	-	NZ_CP038012.1	602077	603300	-	1224	10	18	15	23	38	23	6	8	15	4.32215	4.81742	5.12858	2.43884	3.6272	2.99165	1.06616	1.00275	2.12148	protein_coding	Ger(x)C family spore germination protein && PF05504:Spore germination B3/ GerAC like, C-terminal	-
E2C16_RS03035	-	NZ_CP038012.1	603275	604387	-	1113	9	3	15	20	31	19	8	11	8	4.27788	0.882978	5.64005	2.33223	3.25414	2.71784	1.56332	1.51628	1.2443	protein_coding	GerAB/ArcD/ProY family transporter && PF03845:Spore germination protein	-
E2C16_RS03040	-	NZ_CP038012.1	604380	605942	-	1563	2	1	1	10	19	13	0	2	3	0.676944	0.209587	0.267749	0.830381	1.42025	1.32419	0	0.196315	0.332271	protein_coding	spore germination protein && PF03323:Bacillus/Clostridium GerA spore germination protein	-
E2C16_RS03045	purU	NZ_CP038012.1	606202	607107	+	906	80	86	92	398	445	288	38	64	73	46.7136	31.0952	42.4959	57.0153	57.3854	50.6092	9.12238	10.8376	13.9484	protein_coding	formyltetrahydrofolate deformylase && PF01842:ACT domain|PF00551:Formyl transferase	ACT
E2C16_RS03050	-	NZ_CP038012.1	607198	608133	-	936	58	105	94	366	407	250	399	588	502	32.7819	36.7483	42.028	50.7506	50.8028	42.5235	92.715	96.3795	92.8449	protein_coding	ribonuclease HIII && PF11858:Domain of unknown function (DUF3378)|PF01351:Ribonuclease HII	-
E2C16_RS03055	zapA	NZ_CP038012.1	608226	608486	+	261	48	65	42	151	347	125	33	44	77	97.2932	81.5824	67.3435	75.0884	155.331	76.249	27.4996	25.864	51.0717	protein_coding	cell division protein ZapA && -	-
E2C16_RS03060	-	NZ_CP038012.1	608496	609035	+	540	102	178	152	545	629	342	289	462	433	99.9282	107.982	117.798	130.99	136.09	100.832	116.401	131.26	138.811	protein_coding	CvpA family protein && PF02674:Colicin V production protein	-
E2C16_RS03065	polX	NZ_CP038012.1	609093	610799	+	1707	100	212	150	866	958	605	461	551	547	30.9919	40.6842	36.7743	65.8447	65.5694	56.427	58.7381	49.5224	55.4733	protein_coding	DNA polymerase/3'-5' exonuclease PolX && PF14791:DNA polymerase beta thumb|PF14716:Helix-hairpin-helix domain|PF14520:Helix-hairpin-helix domain|PF02811:PHP domain|PF14792:DNA polymerase beta palm	-
E2C16_RS03075	-	NZ_CP038012.1	613260	613673	+	414	232	504	360	1779	1842	1104	338	521	442	296.462	398.799	363.906	557.714	519.827	424.555	177.57	193.073	184.821	protein_coding	DUF350 domain-containing protein && PF03994:Domain of Unknown Function (DUF350)	-
E2C16_RS03080	-	NZ_CP038012.1	613936	615639	+	1704	312	468	382	669	642	649	596	941	789	96.8649	89.9705	93.8169	50.9557	44.0185	60.6373	76.0728	84.7234	80.1563	protein_coding	AMP-binding protein && PF00501:AMP-binding enzyme|PF13193:AMP-binding enzyme C-terminal domain	AMP-binding
E2C16_RS03085	-	NZ_CP038012.1	615735	616316	+	582	41	69	35	122	111	79	270	450	330	37.2685	38.8374	25.167	27.2065	22.2828	21.6107	100.901	118.624	98.1569	protein_coding	TetR/AcrR family transcriptional regulator && PF00440:Bacterial regulatory proteins, tetR family|PF08359:YsiA-like protein, C-terminal region	TetR_N
E2C16_RS03090	-	NZ_CP038012.1	616428	617201	+	774	93	193	127	328	352	350	740	957	854	63.5658	81.6846	68.6673	55.0008	53.1338	71.9933	207.943	189.694	191.006	protein_coding	enoyl-CoA hydratase && PF00378:Enoyl-CoA hydratase/isomerase	ECH
E2C16_RS03095	-	NZ_CP038012.1	617229	618002	+	774	214	315	209	536	514	547	1054	1333	1195	146.27	133.319	113.004	89.8794	77.5875	112.515	296.178	264.224	267.274	protein_coding	electron transfer flavoprotein subunit beta/FixA family protein && PF01012:Electron transfer flavoprotein domain	-
E2C16_RS03100	-	NZ_CP038012.1	618141	619118	+	978	1257	1709	1622	1307	1316	1501	1937	2646	2331	679.952	572.436	694.063	173.449	157.212	244.347	430.768	415.082	412.604	protein_coding	electron transfer flavoprotein subunit alpha/FixB family protein && PF01012:Electron transfer flavoprotein domain|PF00766:Electron transfer flavoprotein FAD-binding domain	-
E2C16_RS03105	trxA	NZ_CP038012.1	619362	619676	+	315	4227	8643	8206	4498	3554	4168	8939	13847	12953	7099.1	8988.3	10902	1853.3	1318.19	2106.6	6172.08	6744.17	7118.52	protein_coding	thioredoxin && PF00085:Thioredoxin	-
E2C16_RS03110	uvrC	NZ_CP038012.1	619913	621703	+	1791	237	418	300	1388	1216	871	811	1182	971	70.0059	76.4547	70.0992	100.584	79.3245	77.4261	98.4868	101.252	93.8542	protein_coding	excinuclease ABC subunit UvrC && PF02151:UvrB/uvrC motif|PF08459:UvrC Helix-hairpin-helix N-terminal|PF01541:GIY-YIG catalytic domain|PF14520:Helix-hairpin-helix domain	UVR
E2C16_RS03115	-	NZ_CP038012.1	622030	623250	+	1221	25	55	31	214	221	181	161	213	203	10.8319	14.7561	10.6251	22.7475	21.1469	23.6009	28.6789	26.7638	28.7813	protein_coding	aspartate kinase && PF00696:Amino acid kinase family|PF13840:ACT domain	AA_kinase
E2C16_RS03120	-	NZ_CP038012.1	623315	623728	-	414	71	124	97	504	623	336	464	719	578	90.7276	98.1172	98.0525	158.003	175.816	129.212	243.765	266.448	241.689	protein_coding	YslB family protein && PF10702:Protein of unknown function (DUF2507)	-
E2C16_RS03125	-	NZ_CP038012.1	624099	624707	+	609	330	630	389	1640	2040	1319	1670	2370	2275	286.667	338.881	267.313	349.513	391.365	344.82	596.42	597.055	646.687	protein_coding	succinate dehydrogenase && PF01127:Succinate dehydrogenase/Fumarate reductase transmembrane subunit	-
E2C16_RS03130	sdhA	NZ_CP038012.1	624766	626520	+	1755	1355	2432	1712	4879	5179	4149	6611	8938	7695	408.455	453.952	408.238	360.819	344.777	376.384	819.3	781.352	759.034	protein_coding	succinate dehydrogenase flavoprotein subunit && PF02910:Fumarate reductase flavoprotein C-term|PF00890:FAD binding domain	-
E2C16_RS03135	sdhB	NZ_CP038012.1	626526	627308	+	783	2590	3713	3195	3176	3148	2779	3672	5456	5016	1749.93	1553.41	1707.64	526.447	469.724	565.056	1019.98	1069.04	1108.99	protein_coding	succinate dehydrogenase iron-sulfur subunit && PF13183:4Fe-4S dicluster domain|PF13085:2Fe-2S iron-sulfur cluster binding domain	-
E2C16_RS03140	-	NZ_CP038012.1	627461	627904	+	444	17	36	19	117	118	79	158	240	188	20.2557	26.5609	17.9084	34.201	31.0505	28.3275	77.3975	82.93	73.3002	protein_coding	acyl-CoA thioesterase && PF13279:Thioesterase-like superfamily	-
E2C16_RS03145	-	NZ_CP038012.1	627977	628201	+	225	14	14	16	58	48	43	77	113	99	32.9175	20.3831	29.7594	33.4566	24.9246	30.4264	74.4322	77.0512	76.1698	protein_coding	helix-turn-helix transcriptional regulator && -	-
E2C16_RS03150	-	NZ_CP038012.1	628325	628744	+	420	325	534	514	1232	1216	1172	1283	2005	1653	409.37	416.501	512.155	380.713	338.262	444.266	664.401	732.4	681.324	protein_coding	MarR family transcriptional regulator && PF01047:MarR family	MarR
E2C16_RS03155	racE	NZ_CP038012.1	628755	629552	+	798	199	437	284	1371	1457	958	1100	1772	1439	131.926	179.392	148.937	222.983	213.317	191.129	299.808	340.678	312.168	protein_coding	glutamate racemase && PF01177:Asp/Glu/Hydantoin racemase	Asp_Glu_race
E2C16_RS03160	rph	NZ_CP038012.1	629737	630498	+	762	73	146	118	276	308	260	153	247	169	50.6815	62.7656	64.8058	47.01	47.2243	54.3229	43.6706	49.7308	38.3939	protein_coding	ribonuclease PH && PF01138:3' exoribonuclease family, domain 1|PF03725:3' exoribonuclease family, domain 2	RNase_PH
E2C16_RS03165	-	NZ_CP038012.1	630495	631127	+	633	26	40	33	85	130	95	73	119	101	21.7296	20.7005	21.8171	17.4282	23.9944	23.8938	25.0826	28.8421	27.6215	protein_coding	XTP/dITP diphosphatase && PF01725:Ham1 family	-
E2C16_RS03170	-	NZ_CP038012.1	631105	631590	+	486	37	59	35	163	197	136	148	221	167	40.2761	39.7685	30.1383	43.5299	47.3587	44.552	66.2336	69.7653	59.4854	protein_coding	metallophosphoesterase && PF12850:Calcineurin-like phosphoesterase superfamily domain	-
E2C16_RS03175	-	NZ_CP038012.1	632106	632651	+	546	858	1444	1396	1752	1715	2261	510	908	667	831.335	866.36	1069.99	416.464	366.979	659.284	203.156	255.139	211.477	protein_coding	DUF420 domain-containing protein && PF04238:Protein of unknown function (DUF420)	-
E2C16_RS03180	-	NZ_CP038012.1	633102	633175	+	74	68	113	61	201	260	161	62	52	64	486.137	500.231	344.973	352.534	410.498	346.385	182.227	107.809	149.719	protein_coding	tRNA-Arg && -	-
E2C16_RS03185	-	NZ_CP038012.1	634068	635339	+	1272	118	250	174	1668	1773	1102	1340	1836	1553	49.0768	64.3838	57.2465	170.194	162.851	137.93	229.124	221.446	211.356	protein_coding	reactive intermediate/imine deaminase && PF01042:Endoribonuclease L-PSP	Ribonuc_L-PSP
E2C16_RS03190	ureA	NZ_CP038012.1	636643	636945	+	303	833	1048	957	1691	1650	1364	18049	22926	21553	1454.4	1133.03	1321.77	724.331	636.225	716.699	12955.8	11608.3	12313.9	protein_coding	urease subunit gamma && PF00547:Urease, gamma subunit	-
E2C16_RS03195	-	NZ_CP038012.1	637015	637377	+	363	431	616	454	467	612	521	5120	6543	5850	628.134	555.901	523.403	166.973	196.976	228.505	3067.72	2765.37	2789.84	protein_coding	urease subunit beta && PF00699:Urease beta subunit	-
E2C16_RS03200	ureC	NZ_CP038012.1	637381	639093	+	1713	15819	23550	18917	7685	7951	9484	59879	84131	71466	4885.43	4503.57	4621.49	582.268	542.293	881.453	7602.74	7534.98	7222.24	protein_coding	urease subunit alpha && PF01979:Amidohydrolase family|PF00449:Urease alpha-subunit, N-terminal domain	Amidohydro_1
E2C16_RS03205	-	NZ_CP038012.1	639169	639612	+	444	678	910	690	825	896	767	8546	11097	9783	807.845	671.401	650.359	241.161	235.773	275.028	4186.32	3834.47	3814.34	protein_coding	urease accessory protein UreE && PF02814:UreE urease accessory protein, N-terminal domain|PF05194:UreE urease accessory protein, C-terminal domain	-
E2C16_RS03210	-	NZ_CP038012.1	639632	640294	+	663	482	817	512	613	668	602	5638	7963	6987	384.605	403.675	323.179	120.001	117.715	144.56	1849.54	1842.67	1824.35	protein_coding	urease accessory protein UreF && PF01730:UreF	-
E2C16_RS03215	ureG	NZ_CP038012.1	640505	641140	+	636	736	1135	856	722	864	740	8776	11814	10380	612.213	584.605	563.253	147.339	158.718	185.242	3001.18	2849.86	2825.34	protein_coding	urease accessory protein UreG && PF02492:CobW/HypB/UreG, nucleotide-binding domain	-
E2C16_RS03220	-	NZ_CP038012.1	641115	641942	+	828	1090	1733	1274	719	788	852	8892	12556	11345	696.43	685.633	643.912	112.703	111.19	163.823	2335.73	2326.51	2371.94	protein_coding	hypothetical protein && PF01774:UreD urease accessory protein	-
E2C16_RS03225	-	NZ_CP038012.1	642538	643587	+	1050	3239	4456	3631	1260	1492	1481	17715	26757	22200	1631.94	1390.21	1447.19	155.746	166.016	224.559	3669.48	3909.59	3660.11	protein_coding	DMT family transporter && PF00892:EamA-like transporter family	DUF6
E2C16_RS03230	-	NZ_CP038012.1	643918	644961	+	1044	390	488	415	475	613	454	9534	14376	12736	197.627	153.124	166.355	59.0513	68.6008	69.2341	1986.22	2112.62	2111.85	protein_coding	DMT family transporter && PF00892:EamA-like transporter family	DUF6
E2C16_RS03235	-	NZ_CP038012.1	645413	645943	+	531	0	0	0	4	7	2	2	6	1	0	0	0	0.977691	1.54019	0.599653	0.819197	1.73356	0.326013	protein_coding	histidine phosphatase family protein && PF00300:Histidine phosphatase superfamily (branch 1)	-
E2C16_RS03240	-	NZ_CP038012.1	645985	646758	+	774	1	2	1	11	8	13	5	1	6	0.683503	0.846472	0.540687	1.84454	1.20759	2.67404	1.40502	0.198218	1.34196	protein_coding	alpha/beta hydrolase && PF12146:Serine aminopeptidase, S33	-
E2C16_RS03255	-	NZ_CP038012.1	649649	650179	+	531	10	23	14	56	71	67	56	62	54	9.96293	14.1892	11.0337	13.6877	15.6219	20.0884	22.9375	17.9135	17.6047	protein_coding	cupin domain-containing protein && PF07883:Cupin domain	Cupin_2
E2C16_RS03260	-	NZ_CP038012.1	650687	651682	+	996	16	34	17	85	104	64	35	48	38	8.4985	11.1826	7.14294	11.0763	12.1995	10.2302	7.64296	7.39376	6.60472	protein_coding	NAD(P)/FAD-dependent oxidoreductase && PF07992:Pyridine nucleotide-disulphide oxidoreductase	Pyr_redox_2
E2C16_RS03265	-	NZ_CP038012.1	651948	652742	+	795	28	34	29	203	220	161	50	55	57	18.6326	14.0099	15.2657	33.141	32.3314	32.2421	13.679	10.614	12.4119	protein_coding	alpha/beta hydrolase && PF12697:Alpha/beta hydrolase family	-
E2C16_RS03270	-	NZ_CP038012.1	652839	653555	+	717	10	27	15	95	119	94	36	65	51	7.3784	12.3358	8.75506	17.1965	19.3909	20.8725	10.9203	13.9084	12.3135	protein_coding	IclR family transcriptional regulator && PF01614:Bacterial transcriptional regulator|PF09339:IclR helix-turn-helix domain	IclR
E2C16_RS03275	-	NZ_CP038012.1	653955	654869	+	915	61	109	102	242	191	242	47	60	38	35.2688	39.0238	46.6516	34.3266	24.3883	42.1075	11.172	10.0604	7.1894	protein_coding	extradiol ring-cleavage dioxygenase && PF00903:Glyoxalase/Bleomycin resistance protein/Dioxygenase superfamily	Glyoxalase
E2C16_RS03280	-	NZ_CP038012.1	654895	655686	+	792	42	48	45	120	79	101	29	20	11	28.0547	19.8536	23.778	19.6649	11.6539	20.303	7.9639	3.87425	2.40435	protein_coding	SDR family oxidoreductase && PF00106:short chain dehydrogenase	adh_short
E2C16_RS03285	-	NZ_CP038012.1	655704	657395	+	1692	78	124	93	174	144	221	26	33	27	24.388	24.0074	23.0022	13.347	9.94333	20.7949	3.34215	2.99224	2.76244	protein_coding	thiamine pyrophosphate-binding protein && PF02775:Thiamine pyrophosphate enzyme, C-terminal TPP binding domain|PF00205:Thiamine pyrophosphate enzyme, central domain|PF02776:Thiamine pyrophosphate enzyme, N-terminal TPP binding domain	TPP_enzyme_N
E2C16_RS03290	-	NZ_CP038012.1	657446	658882	+	1437	175	186	161	298	295	400	51	76	66	64.4263	42.4014	46.8874	26.9151	23.9847	44.3168	7.71909	8.11409	7.95092	protein_coding	aldehyde dehydrogenase && PF00171:Aldehyde dehydrogenase family	Aldedh
E2C16_RS03295	nadX	NZ_CP038012.1	658895	659671	+	777	15	42	25	42	46	38	20	32	32	10.213	17.7073	13.465	7.01559	6.91682	7.78623	5.59837	6.31847	7.1295	protein_coding	aspartate dehydrogenase && PF03447:Homoserine dehydrogenase, NAD binding domain|PF01958:Domain of unknown function DUF108	-
E2C16_RS03300	-	NZ_CP038012.1	659691	661013	+	1323	133	209	168	269	168	259	97	123	102	53.1831	51.75	53.1418	26.3893	14.8361	31.1677	15.9465	14.2636	13.3466	protein_coding	Rieske 2Fe-2S domain-containing protein && PF00355:Rieske [2Fe-2S] domain|PF00848:Ring hydroxylating alpha subunit (catalytic domain)	-
E2C16_RS03305	-	NZ_CP038012.1	661026	661529	+	504	205	265	256	226	156	255	78	97	114	215.181	172.242	212.567	58.1988	36.1629	80.5516	33.6602	29.5273	39.1565	protein_coding	aromatic-ring-hydroxylating dioxygenase subunit beta && PF00866:Ring hydroxylating beta subunit	-
E2C16_RS03310	hcaB	NZ_CP038012.1	661618	662418	+	801	125	185	189	173	132	178	113	138	101	82.558	75.6594	98.7453	28.0317	19.2536	35.3795	30.6831	26.432	21.8282	protein_coding	3-(cis-5%2C6-dihydroxycyclohexa-1%2C3-dien-1-yl)propanoate dehydrogenase && PF00106:short chain dehydrogenase	adh_short
E2C16_RS03315	-	NZ_CP038012.1	662905	663933	+	1029	4	2	2	18	13	8	7	7	4	2.05649	0.636705	0.813396	2.27035	1.47604	1.23777	1.47957	1.04368	0.672937	protein_coding	MBL fold metallo-hydrolase && PF12706:Beta-lactamase superfamily domain	-
E2C16_RS03320	-	NZ_CP038012.1	664196	665212	+	1017	1	7	4	10	16	19	1	8	1	0.520188	2.25476	1.64599	1.27619	1.8381	2.97439	0.213861	1.20685	0.170219	protein_coding	ABC transporter substrate-binding protein && PF13379:NMT1-like family	-
E2C16_RS03325	-	NZ_CP038012.1	665279	666112	+	834	3	6	6	19	8	13	5	3	3	1.90299	2.35672	3.01073	2.95681	1.12071	2.48166	1.30394	0.551872	0.622709	protein_coding	ABC transporter ATP-binding protein && PF00005:ABC transporter	ABC_tran
E2C16_RS03330	-	NZ_CP038012.1	666102	666872	+	771	2	5	4	1	6	8	1	2	0	1.37233	2.12441	2.17116	0.168338	0.909215	1.65196	0.282097	0.397978	0	protein_coding	ABC transporter permease && PF00528:Binding-protein-dependent transport system inner membrane component	BPD_transp_1
E2C16_RS03335	-	NZ_CP038012.1	666940	667686	+	747	6	13	14	15	11	9	5	4	2	4.24925	5.70094	7.84322	2.60619	1.72045	1.91817	1.4558	0.821528	0.463489	protein_coding	ABC transporter permease && PF00528:Binding-protein-dependent transport system inner membrane component	BPD_transp_1
E2C16_RS03340	-	NZ_CP038012.1	667773	669062	+	1290	4	5	14	21	36	20	9	7	10	1.64041	1.26971	4.54177	2.11284	3.26049	2.46834	1.51742	0.832514	1.34196	protein_coding	MFS transporter && PF07690:Major Facilitator Superfamily	MFS_1
E2C16_RS03345	-	NZ_CP038012.1	669225	670268	+	1044	5	14	14	29	35	34	8	16	18	2.53368	4.3929	5.61196	3.60524	3.91685	5.18493	1.66664	2.35127	2.98471	protein_coding	ABC transporter substrate-binding protein && PF09084:NMT1/THI5 like	-
E2C16_RS03350	-	NZ_CP038012.1	670293	671117	+	825	14	19	17	30	33	29	9	14	11	8.97751	7.54438	8.62347	4.71958	4.67336	5.5964	2.37269	2.6035	2.30817	protein_coding	ABC transporter ATP-binding protein && PF00005:ABC transporter	ABC_tran
E2C16_RS03355	-	NZ_CP038012.1	671119	671943	+	825	11	22	14	27	39	38	11	18	21	7.05375	8.73559	7.10168	4.24762	5.52307	7.33322	2.89996	3.34736	4.40652	protein_coding	ABC transporter permease && PF00528:Binding-protein-dependent transport system inner membrane component	BPD_transp_1
E2C16_RS03360	-	NZ_CP038012.1	672036	672275	+	240	9	8	7	12	18	22	6	1	5	19.8387	10.9195	12.206	6.48943	8.76256	14.5941	5.43742	0.639252	3.60652	protein_coding	4Fe-4S binding protein && -	-
E2C16_RS03365	-	NZ_CP038012.1	672320	673501	+	1182	176	240	226	393	390	370	49	76	59	78.7729	66.5147	80.0162	43.153	38.5493	49.8367	9.01636	9.8646	8.64101	protein_coding	NAD-dependent malic enzyme && PF00390:Malic enzyme, N-terminal domain|PF03949:Malic enzyme, NAD binding domain	malic
E2C16_RS03375	-	NZ_CP038012.1	674261	676468	+	2208	96	154	102	232	228	146	65	84	89	23.0014	22.8479	19.3325	13.6372	12.0644	10.5273	6.40276	5.83665	6.97784	protein_coding	PBP1A family penicillin-binding protein && PF00905:Penicillin binding protein transpeptidase domain|PF00912:Transglycosylase	-
E2C16_RS03380	-	NZ_CP038012.1	676542	677195	-	654	13	25	17	76	110	55	3	9	5	10.5159	12.5224	10.8782	15.0825	19.651	13.389	0.997692	2.11129	1.32349	protein_coding	ABC transporter permease && PF00528:Binding-protein-dependent transport system inner membrane component	BPD_transp_1
E2C16_RS03385	-	NZ_CP038012.1	677185	678186	-	1002	2	7	5	59	60	64	0	1	2	1.05595	2.28852	2.08828	7.64224	6.99605	10.169	0	0.153114	0.345535	protein_coding	methionine ABC transporter ATP-binding protein && PF00005:ABC transporter|PF09383:NIL domain	ABC_tran
E2C16_RS03390	-	NZ_CP038012.1	678198	679010	-	813	7	11	3	47	86	62	2	2	2	4.55501	4.43227	1.54425	7.50315	12.3588	12.1413	0.535047	0.377418	0.425863	protein_coding	hypothetical protein && PF03180:NLPA lipoprotein	-
E2C16_RS03395	-	NZ_CP038012.1	679032	680408	-	1377	6	6	7	106	101	66	1	0	2	2.30515	1.42738	2.12741	9.99098	8.56953	7.63088	0.15795	0	0.251435	protein_coding	LLM class flavin-dependent oxidoreductase && PF00296:Luciferase-like monooxygenase	-
E2C16_RS03400	-	NZ_CP038012.1	680443	680712	-	270	0	0	2	23	15	15	0	1	0	0	0	3.09994	11.0561	6.49078	8.84489	0	0.568224	0	protein_coding	hypothetical protein && -	-
E2C16_RS03405	-	NZ_CP038012.1	681148	681693	+	546	32	46	41	218	287	129	30	53	33	31.0055	27.5987	31.4252	51.8203	61.4128	37.6151	11.9504	14.8925	10.4629	protein_coding	hypothetical protein && -	-
E2C16_RS03410	-	NZ_CP038012.1	681768	682175	+	408	10	11	16	93	136	63	7	10	10	12.9665	8.83194	16.4115	29.5841	38.9447	24.5836	3.73156	3.76031	4.24297	protein_coding	acyl-CoA thioesterase && PF13279:Thioesterase-like superfamily	-
E2C16_RS03415	-	NZ_CP038012.1	682280	683752	+	1473	80	159	149	699	786	468	90	126	129	28.7322	35.3605	42.3322	61.5901	62.3432	50.5834	13.289	13.1235	15.1606	protein_coding	YdiU family protein && PF02696:Uncharacterized ACR, YdiU/UPF0061 family	-
E2C16_RS03420	-	NZ_CP038012.1	683855	684592	-	738	208	364	273	867	876	592	599	869	863	149.104	161.573	154.808	152.475	138.681	127.712	176.532	180.654	202.434	protein_coding	hypothetical protein && PF13624:SurA N-terminal domain	-
E2C16_RS03425	-	NZ_CP038012.1	685852	686184	+	333	4	14	5	58	55	33	9	11	17	6.35473	13.7723	6.28366	22.6058	19.2969	15.7774	5.87829	5.06794	8.83761	protein_coding	DUF3784 domain-containing protein && PF12650:Domain of unknown function (DUF3784)	-
E2C16_RS03430	-	NZ_CP038012.1	686308	687126	-	819	138	221	148	809	748	508	342	451	473	89.1408	88.3959	75.6249	128.204	106.706	98.7517	90.8228	84.4843	99.9786	protein_coding	mechanosensitive ion channel family protein && PF00924:Mechanosensitive ion channel	-
E2C16_RS03435	queF	NZ_CP038012.1	687423	687917	-	495	200	312	256	571	778	488	599	818	786	213.75	206.478	216.432	149.716	183.63	156.957	263.193	253.531	274.883	protein_coding	NADPH-dependent 7-cyano-7-deazaguanine reductase QueF && PF14489:QueF-like protein	-
E2C16_RS03440	-	NZ_CP038012.1	687925	688476	-	552	37	103	42	204	276	162	199	267	233	35.4604	61.1254	31.8418	47.9653	58.417	46.7241	78.4092	74.2088	73.0713	protein_coding	VUT family protein && PF02592:Putative vitamin uptake transporter	-
E2C16_RS03445	queC	NZ_CP038012.1	688476	689135	-	660	111	260	188	753	1048	477	479	685	613	88.9735	129.049	119.207	148.077	185.518	115.064	157.85	159.232	160.785	protein_coding	7-cyano-7-deazaguanine synthase QueC && PF06508:Queuosine biosynthesis protein QueC	-
E2C16_RS03450	-	NZ_CP038012.1	689505	690830	+	1326	12	13	18	124	126	81	6	18	19	4.78762	3.21162	5.68089	12.1371	11.1019	9.72537	0.984148	2.08263	2.4805	protein_coding	DUF4910 domain-containing protein && PF04389:Peptidase family M28|PF02225:PA domain	-
E2C16_RS03455	-	NZ_CP038012.1	690852	692249	+	1398	39	50	34	135	164	128	25	53	37	14.7584	11.7162	10.1779	12.5332	13.7059	14.577	3.88943	5.81637	4.58168	protein_coding	M20/M25/M40 family metallo-hydrolase && PF04389:Peptidase family M28|PF02225:PA domain	-
E2C16_RS03460	-	NZ_CP038012.1	692399	692680	+	282	505	535	540	1974	2770	3380	812	1215	1082	947.379	621.482	801.368	908.52	1147.63	1908.24	626.267	661.014	664.214	protein_coding	hypothetical protein && -	-
E2C16_RS03465	-	NZ_CP038012.1	692751	694439	-	1689	22040	38728	32749	3581	2925	2667	13	44	36	6903.41	7511.37	8114.38	275.176	202.333	251.396	1.67404	3.99674	3.6898	protein_coding	cytochrome C && PF00115:Cytochrome C and Quinol oxidase polypeptide I	-
E2C16_RS03470	-	NZ_CP038012.1	694480	694947	-	468	2695	2887	2307	605	606	566	5	0	2	3046.45	2020.81	2062.95	167.782	151.285	192.546	2.32368	0	0.7398	protein_coding	cytochrome C oxidase subunit II && PF00116:Cytochrome C oxidase subunit II, periplasmic domain	-
E2C16_RS03475	-	NZ_CP038012.1	695276	695965	-	690	201	307	228	579	527	381	1228	1759	1590	154.109	145.751	138.284	108.909	89.2341	87.9105	387.081	391.111	398.913	protein_coding	Crp/Fnr family transcriptional regulator && PF00027:Cyclic nucleotide-binding domain|PF13545:Crp-like helix-turn-helix domain	cNMP_binding
E2C16_RS03480	-	NZ_CP038012.1	696182	696856	+	675	60	42	50	101	85	88	21	19	18	47.025	20.3831	30.9994	19.4202	14.7124	20.756	6.76657	4.3185	4.61635	protein_coding	hypothetical protein && -	-
E2C16_RS03485	-	NZ_CP038012.1	696924	697244	-	321	0	1	0	2	2	1	0	0	1	0	1.02051	0	0.808651	0.727938	0.495975	0	0	0.539293	protein_coding	hypothetical protein && -	-
E2C16_RS03490	-	NZ_CP038012.1	697231	698481	-	1251	0	0	1	6	2	11	1	2	1	0	0	0.334526	0.622487	0.186785	1.39991	0.173858	0.245276	0.13838	protein_coding	hypothetical protein && -	-
E2C16_RS03495	-	NZ_CP038012.1	698763	699689	+	927	5	17	6	27	29	22	4	3	7	2.85346	6.00749	2.70869	3.78025	3.655	3.7784	0.938497	0.496506	1.30722	protein_coding	ketopantoate reductase family protein && PF02558:Ketopantoate reductase PanE/ApbA|PF08546:Ketopantoate reductase PanE/ApbA C terminal	-
E2C16_RS03500	-	NZ_CP038012.1	699928	701160	+	1233	17	28	25	108	112	140	19	33	32	7.29403	7.43907	8.48524	11.3683	10.6127	18.0771	3.35153	4.10614	4.4928	protein_coding	acyl-CoA dehydrogenase && PF02770:Acyl-CoA dehydrogenase, middle domain|PF00441:Acyl-CoA dehydrogenase, C-terminal domain|PF02771:Acyl-CoA dehydrogenase, N-terminal domain	-
E2C16_RS03505	-	NZ_CP038012.1	701188	701748	+	561	16	12	6	37	33	38	9	6	17	15.0882	7.00716	4.47585	8.56003	6.87259	10.7841	3.48925	1.64086	5.24585	protein_coding	TetR/AcrR family transcriptional regulator && PF00440:Bacterial regulatory proteins, tetR family|PF08359:YsiA-like protein, C-terminal region	TetR_N
E2C16_RS03510	-	NZ_CP038012.1	701796	702851	+	1056	42	47	56	98	106	114	19	20	18	21.041	14.58	22.1928	12.0448	11.7277	17.1872	3.91329	2.90569	2.95079	protein_coding	phosphotransferase family protein && PF01636:Phosphotransferase enzyme family	APH
E2C16_RS03515	-	NZ_CP038012.1	702851	703585	+	735	11	36	18	35	20	31	6	10	11	7.91748	16.045	10.2488	6.18041	3.17916	6.71489	1.77548	2.08735	2.59081	protein_coding	2-phosphosulfolactate phosphatase && PF04029:2-phosphosulpholactate phosphatase	-
E2C16_RS03520	-	NZ_CP038012.1	703626	704600	+	975	29	38	27	58	36	73	31	22	25	15.7353	12.7674	11.589	7.72075	4.31387	11.9202	6.91528	3.46179	4.4388	protein_coding	quinone oxidoreductase && PF00107:Zinc-binding dehydrogenase|PF08240:Alcohol dehydrogenase GroES-like domain	ADH_zinc_N
E2C16_RS03525	-	NZ_CP038012.1	704899	705669	+	771	0	7	5	3	3	8	0	0	1	0	2.97418	2.71396	0.505014	0.454607	1.65196	0	0	0.224531	protein_coding	SDR family oxidoreductase && PF00106:short chain dehydrogenase	adh_short
E2C16_RS03530	-	NZ_CP038012.1	705690	707291	+	1602	9	17	11	15	7	14	0	3	0	2.97209	3.47624	2.87354	1.21525	0.510511	1.39133	0	0.287304	0	protein_coding	long-chain fatty acid--CoA ligase && PF00501:AMP-binding enzyme|PF13193:AMP-binding enzyme C-terminal domain	AMP-binding
E2C16_RS03535	-	NZ_CP038012.1	707321	708499	+	1179	4	3	3	10	13	8	3	3	2	1.79485	0.833549	1.06487	1.10084	1.28825	1.08029	0.553427	0.390383	0.293661	protein_coding	acyl-CoA dehydrogenase && PF02770:Acyl-CoA dehydrogenase, middle domain|PF02771:Acyl-CoA dehydrogenase, N-terminal domain|PF00441:Acyl-CoA dehydrogenase, C-terminal domain	-
E2C16_RS03540	fabG	NZ_CP038012.1	708528	709292	+	765	6	13	8	10	11	9	2	1	1	4.14927	5.5668	4.37639	1.69658	1.67997	1.87303	0.568619	0.20055	0.226292	protein_coding	SDR family oxidoreductase && PF00106:short chain dehydrogenase	adh_short
E2C16_RS03545	-	NZ_CP038012.1	709308	709757	+	450	1	5	5	3	2	1	4	0	1	1.17563	3.63983	4.64991	0.865257	0.519263	0.353795	1.9333	0	0.384696	protein_coding	MaoC family dehydratase && PF13452:N-terminal half of MaoC dehydratase	-
E2C16_RS03550	-	NZ_CP038012.1	709754	710155	+	402	0	3	1	1	1	2	0	0	1	0	2.44466	1.04102	0.322857	0.290632	0.792079	0	0	0.43063	protein_coding	dehydratase && PF01575:MaoC like domain	-
E2C16_RS03555	-	NZ_CP038012.1	710189	711361	+	1173	10	16	11	12	10	14	4	2	5	4.51007	4.46833	3.92448	1.32776	0.996028	1.90018	0.741677	0.261586	0.737908	protein_coding	thiolase family protein && PF02803:Thiolase, C-terminal domain|PF00108:Thiolase, N-terminal domain	Thiolase_N
E2C16_RS03560	-	NZ_CP038012.1	711380	711793	+	414	2	2	0	3	2	3	0	0	0	2.55571	1.58254	0	0.940496	0.564416	1.15368	0	0	0	protein_coding	acyl-CoA thioesterase && PF13279:Thioesterase-like superfamily	-
E2C16_RS03565	-	NZ_CP038012.1	711790	712938	+	1149	105	85	67	35	35	47	7	11	7	48.3449	24.2339	24.4029	3.95352	3.55891	6.51242	1.32505	1.46878	1.05465	protein_coding	acyl-CoA dehydrogenase && PF02771:Acyl-CoA dehydrogenase, N-terminal domain|PF00441:Acyl-CoA dehydrogenase, C-terminal domain|PF02770:Acyl-CoA dehydrogenase, middle domain	-
E2C16_RS03570	-	NZ_CP038012.1	712954	714156	+	1203	3	14	14	13	13	12	2	3	5	1.31928	3.81229	4.87023	1.40254	1.26255	1.58811	0.361591	0.382595	0.719506	protein_coding	thiolase family protein && PF00108:Thiolase, N-terminal domain|PF02803:Thiolase, C-terminal domain	Thiolase_N
E2C16_RS03575	-	NZ_CP038012.1	714201	715064	+	864	7	14	15	7	11	17	3	4	2	4.28614	5.30809	7.26549	1.05153	1.48747	3.13256	0.755197	0.71028	0.400725	protein_coding	branched-chain amino acid ABC transporter permease && PF02653:Branched-chain amino acid transport system / permease component	BPD_transp_2
E2C16_RS03580	-	NZ_CP038012.1	715064	716092	+	1029	8	22	15	6	9	9	1	1	2	4.11298	7.00376	6.10047	0.756784	1.02187	1.39249	0.211367	0.149097	0.336469	protein_coding	branched-chain amino acid ABC transporter permease && PF02653:Branched-chain amino acid transport system / permease component	BPD_transp_2
E2C16_RS03585	-	NZ_CP038012.1	716092	716859	+	768	10	17	14	11	28	16	3	2	3	6.88843	7.25123	7.62876	1.85895	4.25958	3.31683	0.849597	0.399532	0.676223	protein_coding	ABC transporter ATP-binding protein && PF12399:Branched-chain amino acid ATP-binding cassette transporter|PF00005:ABC transporter	ABC_tran
E2C16_RS03590	-	NZ_CP038012.1	716852	717559	+	708	5	1	5	5	8	9	2	0	2	3.7361	0.46269	2.95545	0.916585	1.32016	2.02383	0.614398	0	0.48902	protein_coding	ABC transporter ATP-binding protein && PF00005:ABC transporter	ABC_tran
E2C16_RS03595	-	NZ_CP038012.1	717622	718812	+	1191	49	90	69	48	64	51	11	17	20	21.7654	24.7545	24.2451	5.23077	6.27824	6.81747	2.00879	2.18988	2.90702	protein_coding	ABC transporter substrate-binding protein && PF13458:Periplasmic binding protein	-
E2C16_RS03600	-	NZ_CP038012.1	718999	719649	+	651	99	124	107	440	520	298	504	665	663	80.4518	62.3971	68.7844	87.7219	93.3237	72.8786	168.385	156.72	176.304	protein_coding	hypothetical protein && -	-
E2C16_RS03605	dcuS	NZ_CP038012.1	719842	721431	+	1590	7	12	11	90	119	76	26	42	45	2.32907	2.47234	2.89523	7.34652	8.74419	7.60994	3.55655	4.05262	4.89943	protein_coding	two-component system sensor histidine kinase DcuS && PF02518:Histidine kinase-, DNA gyrase B-, and HSP90-like ATPase|PF00989:PAS fold|PF14689:Sensor_kinase_SpoOB-type, alpha-helical domain|PF14827:Sensory domain of two-component sensor kinase	HATPase_c
E2C16_RS03610	-	NZ_CP038012.1	721424	722140	+	717	30	48	30	205	202	138	127	147	105	22.1352	21.9304	17.5101	37.1083	32.9156	30.6425	38.5245	31.4544	25.3513	protein_coding	response regulator && PF08279:HTH domain|PF00072:Response regulator receiver domain	Response_reg
E2C16_RS03615	-	NZ_CP038012.1	722288	723943	+	1656	43	70	75	1059	1086	741	72	80	69	13.7369	13.8472	18.9534	82.9988	76.6194	71.2398	9.45638	7.41162	7.21305	protein_coding	DASS family sodium-coupled anion symporter && PF00939:Sodium:sulfate symporter transmembrane region	Na_sulph_symp
E2C16_RS03620	ssrS	NZ_CP038012.1	724080	724275	+	196	0	0	0	0	0	1	0	0	0	0	0	0	0	0	0.812286	0	0	0	protein_coding	6S RNA && -	-
E2C16_RS03625	ehuB	NZ_CP038012.1	724929	725810	+	882	39	50	26	75	88	62	4	14	5	23.3926	18.5706	12.3365	11.0364	11.6569	11.1915	0.98638	2.43525	0.981367	protein_coding	ectoine/hydroxyectoine ABC transporter substrate-binding protein EhuB && PF00497:Bacterial extracellular solute-binding proteins, family 3	-
E2C16_RS03630	-	NZ_CP038012.1	725884	726546	+	663	6	7	4	11	16	19	3	1	4	4.78762	3.45866	2.52484	2.15335	2.81953	4.56252	0.984148	0.231403	1.04442	protein_coding	amino acid ABC transporter permease && PF00528:Binding-protein-dependent transport system inner membrane component	BPD_transp_1
E2C16_RS03635	ehuD	NZ_CP038012.1	726543	727232	+	690	7	15	10	10	17	19	1	3	6	5.36699	7.12141	6.0651	1.88099	2.87852	4.38399	0.315213	0.667045	1.50533	protein_coding	ectoine/hydroxyectoine ABC transporter permease subunit EhuD && PF00528:Binding-protein-dependent transport system inner membrane component	BPD_transp_1
E2C16_RS03640	ehuA	NZ_CP038012.1	727248	728036	+	789	37	35	56	73	78	78	11	23	14	24.8088	14.5316	29.7029	12.0083	11.5501	15.7392	3.03227	4.47233	3.07172	protein_coding	ectoine/hydroxyectoine ABC transporter ATP-binding protein EhuA && PF00005:ABC transporter	ABC_tran
E2C16_RS03645	-	NZ_CP038012.1	728274	729710	+	1437	189	319	279	872	912	679	700	1001	902	69.5804	72.7206	81.2521	78.7582	74.1494	75.2277	105.948	106.871	108.663	protein_coding	DEAD/DEAH box helicase && PF03880:DbpA RNA binding domain|PF00270:DEAD/DEAH box helicase|PF00271:Helicase conserved C-terminal domain	DEAD
E2C16_RS03650	-	NZ_CP038012.1	729943	730140	+	198	0	0	3	2	3	7	5	6	7	0	0	6.34079	1.311	1.77021	5.62856	5.49234	4.6491	6.12016	protein_coding	helix-turn-helix transcriptional regulator && -	-
E2C16_RS03655	-	NZ_CP038012.1	730144	730590	+	447	2	12	3	26	20	33	26	32	39	2.36703	8.79422	2.80867	7.54922	5.22748	11.7536	12.6508	10.9831	15.1038	protein_coding	hypothetical protein && -	-
E2C16_RS03660	-	NZ_CP038012.1	730791	732032	+	1242	12	29	28	123	93	78	88	136	108	5.11142	7.64892	9.4346	12.8535	8.74845	9.99857	15.4104	16.7997	15.0533	protein_coding	HAD-IIA family hydrolase && PF13242:HAD-hyrolase-like|PF13344:Haloacid dehalogenase-like hydrolase|PF00293:NUDIX domain	NUDIX
E2C16_RS03665	-	NZ_CP038012.1	732119	733423	+	1305	48	67	59	210	191	183	171	253	244	19.4586	16.8185	18.9203	20.8855	17.0999	22.3257	28.4996	29.7436	32.3675	protein_coding	MFS transporter && PF07690:Major Facilitator Superfamily	MFS_1
E2C16_RS03670	-	NZ_CP038012.1	733975	734526	+	552	461	772	704	527	502	414	14	24	19	441.818	458.144	533.729	123.91	106.251	119.406	5.51622	6.67045	5.9586	protein_coding	GNAT family N-acetyltransferase && PF13302:Acetyltransferase (GNAT) domain	-
E2C16_RS03675	-	NZ_CP038012.1	734550	734876	+	327	207	363	285	223	224	208	6	6	10	334.892	363.649	364.741	88.5102	80.0331	101.27	3.99077	2.81505	5.29398	protein_coding	hypothetical protein && -	-
E2C16_RS03680	-	NZ_CP038012.1	735161	735691	+	531	299	436	423	216	272	219	8	9	7	297.892	268.977	333.375	52.7953	59.8472	65.662	3.27679	2.60035	2.28209	protein_coding	hypothetical protein && -	-
E2C16_RS03685	-	NZ_CP038012.1	735841	736425	+	585	174	250	232	213	197	179	22	31	22	157.353	139.993	165.966	47.2563	39.3441	48.7149	8.17937	8.12997	6.51024	protein_coding	hypothetical protein && -	-
E2C16_RS03690	-	NZ_CP038012.1	736610	737176	+	567	45	85	81	123	144	85	49	61	50	41.9866	49.1088	59.7846	28.1552	29.6721	23.8672	18.796	16.5056	15.2657	protein_coding	M15 family metallopeptidase && PF13539:D-alanyl-D-alanine carboxypeptidase	-
E2C16_RS03695	-	NZ_CP038012.1	737358	737777	+	420	7	12	11	60	83	44	18	5	9	8.81719	9.35956	10.9605	18.5412	23.0886	16.6789	9.32129	1.82643	3.70957	protein_coding	hypothetical protein && -	-
E2C16_RS03700	-	NZ_CP038012.1	737834	740683	+	2850	217	342	339	741	916	513	655	1042	1009	40.2806	39.3102	49.7785	33.745	37.5509	28.6574	49.9861	56.0927	61.2881	protein_coding	DUF2254 domain-containing protein && PF10011:Predicted membrane protein (DUF2254)	-
E2C16_RS03705	-	NZ_CP038012.1	741046	741390	+	345	12	23	10	46	73	61	23	28	34	18.4011	21.839	12.1302	17.3051	24.7214	28.1498	14.4998	12.4515	17.0604	protein_coding	hypothetical protein && -	-
E2C16_RS03710	-	NZ_CP038012.1	742020	742808	+	789	1	2	1	0	4	0	1	0	1	0.670509	0.83038	0.530408	0	0.592315	0	0.275661	0	0.219408	protein_coding	replication protein && PF09524:Conserved phage C-terminus (Phg_2220_C)	-
E2C16_RS03715	-	NZ_CP038012.1	742809	744095	+	1287	2	5	1	3	3	0	0	0	0	0.822116	1.27267	0.325169	0.302537	0.27234	0	0	0	0	protein_coding	replicative DNA helicase && PF03796:DnaB-like helicase C terminal domain|PF00772:DnaB-like helicase N terminal domain	DnaB_C
E2C16_RS03720	-	NZ_CP038012.1	744083	744568	+	486	0	1	5	1	0	2	0	0	0	0	0.674043	4.30547	0.267055	0	0.655177	0	0	0	protein_coding	hypothetical protein && -	-
E2C16_RS03725	ssrS	NZ_CP038012.1	745082	745278	+	197	0	0	2	2	2	1	0	2	1	0	0	4.24865	1.31765	1.18613	0.808162	0	1.55757	0.878747	protein_coding	6S RNA && -	-
E2C16_RS03740	-	NZ_CP038012.1	748225	748698	+	474	46	83	51	156	152	129	51	60	41	51.3406	57.3619	45.0276	42.7152	37.4658	43.3287	23.4016	19.4203	14.9739	protein_coding	IS3 family transposase && PF13276:HTH-like domain	-
E2C16_RS03745	-	NZ_CP038012.1	748695	749270	-	576	1	0	0	11	13	4	0	1	4	0.918458	0	0	2.4786	2.63688	1.10561	0	0.266355	1.20217	protein_coding	site-specific integrase && PF00589:Phage integrase family	Phage_integrase
E2C16_RS03750	-	NZ_CP038012.1	749882	752605	+	2724	366	415	300	1645	1865	1476	1336	1836	1600	71.0813	49.9074	46.0894	78.3782	79.991	86.2669	106.672	103.407	101.682	protein_coding	AAA family ATPase && PF13304:AAA domain, putative AbiEii toxin, Type IV TA system|PF13263:PHP-associated	-
E2C16_RS03755	-	NZ_CP038012.1	753200	755119	+	1920	35	50	49	194	199	157	137	178	137	9.6438	8.53085	10.6803	13.114	12.1094	13.0186	15.5193	14.2234	12.3523	protein_coding	hypothetical protein && -	-
E2C16_RS03760	dptF	NZ_CP038012.1	755989	758196	+	2208	121	205	129	769	766	496	445	660	569	28.9913	30.4143	24.4499	45.2026	40.5321	35.7641	43.8343	45.8594	44.6111	protein_coding	DNA phosphorothioation-dependent restriction protein DptF && -	-
E2C16_RS03765	dptG	NZ_CP038012.1	758193	759563	+	1371	38	84	32	281	313	206	295	404	341	14.6632	20.0708	9.76787	26.6014	26.6733	23.9218	46.7991	45.2092	43.0573	protein_coding	DNA phosphorothioation-dependent restriction protein DptG && -	-
E2C16_RS03770	dptH	NZ_CP038012.1	759544	764727	+	5184	1031	1496	1184	2515	2693	2485	3749	5282	4461	105.214	94.5345	95.5815	62.9665	60.6933	76.3179	157.291	156.321	148.969	protein_coding	DNA phosphorothioation-dependent restriction protein DptH && PF12846:AAA-like domain	-
E2C16_RS03775	-	NZ_CP038012.1	765284	766897	+	1614	29	71	51	103	58	74	42	71	51	9.50552	14.4105	13.2237	8.28266	4.1985	7.2995	5.65977	6.74898	5.47012	protein_coding	BCCT family transporter && PF02028:BCCT, betaine/carnitine/choline family transporter	-
E2C16_RS03780	-	NZ_CP038012.1	767059	767748	+	690	12	28	13	52	51	48	11	45	21	9.20055	13.2933	7.88463	9.78116	8.63556	11.0753	3.46734	10.0057	5.26866	protein_coding	GntR family transcriptional regulator && PF07729:FCD domain|PF00392:Bacterial regulatory proteins, gntR family	FCD
E2C16_RS03785	-	NZ_CP038012.1	767764	768912	+	1149	51	102	41	74	74	100	47	64	54	23.4818	29.0806	14.9331	8.35888	7.52456	13.8562	8.89674	8.54561	8.13586	protein_coding	LLM class flavin-dependent oxidoreductase && PF00296:Luciferase-like monooxygenase	-
E2C16_RS03790	-	NZ_CP038012.1	768914	769492	+	579	26	57	18	38	49	83	38	33	28	23.7562	32.2493	13.0101	8.51807	9.88751	22.8226	14.2744	8.74417	8.37162	protein_coding	amino acid synthesis family protein && PF06684:Amino acid synthesis	-
E2C16_RS03795	-	NZ_CP038012.1	769492	770304	+	813	15	42	20	20	19	37	18	13	19	9.76073	16.9232	10.295	3.19283	2.73044	7.24563	4.81543	2.45322	4.04569	protein_coding	alpha/beta fold hydrolase && PF00561:alpha/beta hydrolase fold	Abhydrolase_1
E2C16_RS03800	-	NZ_CP038012.1	770345	771805	+	1461	48	75	45	62	49	79	21	33	25	17.3809	16.8165	12.8899	5.50779	3.91846	8.60878	3.12624	3.46535	2.96224	protein_coding	aldehyde dehydrogenase && PF00171:Aldehyde dehydrogenase family	Aldedh
E2C16_RS03805	-	NZ_CP038012.1	771809	772138	+	330	1	0	0	1	4	3	1	0	1	1.60313	0	0	0.393299	1.41617	1.44735	0.659081	0	0.524585	protein_coding	hypothetical protein && -	-
E2C16_RS03810	-	NZ_CP038012.1	772163	773608	+	1446	23	39	16	29	21	43	9	11	12	8.41475	8.83527	4.63062	2.60295	1.69676	4.7344	1.35371	1.1671	1.43662	protein_coding	aldehyde dehydrogenase family protein && PF00171:Aldehyde dehydrogenase family	Aldedh
E2C16_RS03815	-	NZ_CP038012.1	773620	773886	+	267	0	0	0	0	0	0	0	0	0	0	0	0	0	0	0	0	0	0	protein_coding	hypothetical protein && -	-
E2C16_RS03820	-	NZ_CP038012.1	773968	774633	+	666	5	20	16	17	4	4	4	10	8	3.97171	9.83738	10.0539	3.31292	0.701706	0.956204	1.30629	2.30361	2.07944	protein_coding	cysteine hydrolase && PF00857:Isochorismatase family	Isochorismatase
E2C16_RS03825	-	NZ_CP038012.1	774700	776142	+	1443	44	74	55	57	28	52	23	33	28	16.1312	16.7992	15.9508	5.12678	2.26705	5.73722	3.46668	3.50858	3.35909	protein_coding	cytosine permease && PF02133:Permease for cytosine/purines, uracil, thiamine, allantoin	-
E2C16_RS03830	-	NZ_CP038012.1	776216	776731	+	516	55	69	67	74	65	77	29	45	33	56.389	43.8049	54.3391	18.6131	14.7175	23.7578	12.2237	13.3797	11.0712	protein_coding	flavin reductase family protein && PF01613:Flavin reductase like domain	Flavin_Reduct
E2C16_RS03835	-	NZ_CP038012.1	777010	778389	+	1380	324	432	345	388	495	361	130	181	148	124.207	102.548	104.623	36.4913	41.9079	41.6479	20.4888	20.1225	18.5658	protein_coding	M28 family peptidase && PF04389:Peptidase family M28|PF02225:PA domain	-
E2C16_RS03840	ggt	NZ_CP038012.1	778633	780348	-	1716	8	11	1	12	11	5	1	2	2	2.46635	2.0999	0.243876	0.907612	0.748936	0.463893	0.126746	0.178812	0.201764	protein_coding	gamma-glutamyltransferase && PF01019:Gamma-glutamyltranspeptidase	-
E2C16_RS03845	-	NZ_CP038012.1	781197	782615	+	1419	294	584	392	989	918	633	39	45	44	109.609	134.82	115.609	90.4587	75.584	71.0209	5.97771	4.86534	5.36785	protein_coding	FAD-binding protein && PF02913:FAD linked oxidases, C-terminal domain|PF01565:FAD binding domain	FAD_binding_4
E2C16_RS03850	-	NZ_CP038012.1	782608	783900	+	1293	182	391	264	686	674	462	41	38	29	74.4654	99.0608	85.4462	68.8592	60.9019	56.8864	6.89665	4.50888	3.88266	protein_coding	(Fe-S)-binding protein && PF13183:4Fe-4S dicluster domain|PF02754:Cysteine-rich domain	-
E2C16_RS03855	-	NZ_CP038012.1	784013	785227	-	1215	26	53	40	75	99	46	93	146	128	11.3208	14.2897	13.7775	8.01164	9.51981	6.02763	16.6479	18.4357	18.2374	protein_coding	NupC/NupG family nucleoside CNT transporter && PF07670:Nucleoside recognition|PF01773:Na+ dependent nucleoside transporter N-terminus|PF07662:Na+ dependent nucleoside transporter C-terminus	-
E2C16_RS03860	-	NZ_CP038012.1	785357	786313	-	957	7	29	19	76	113	52	55	92	71	3.86961	9.92681	8.30862	10.3071	13.7955	8.6508	12.4998	14.7489	12.8433	protein_coding	nucleoside hydrolase && PF01156:Inosine-uridine preferring nucleoside hydrolase	-
E2C16_RS03865	-	NZ_CP038012.1	786700	787620	-	921	2	0	4	3	4	4	2	0	0	1.14882	0	1.81755	0.422764	0.507423	0.691457	0.472306	0	0	protein_coding	AEC family transporter && PF03547:Membrane transport protein	-
E2C16_RS03870	-	NZ_CP038012.1	788004	789335	-	1332	2	11	16	71	78	50	17	15	9	0.794342	2.70528	5.02693	6.91816	6.84163	5.97627	2.77586	1.72771	1.16968	protein_coding	LLM class flavin-dependent oxidoreductase && PF00296:Luciferase-like monooxygenase	-
E2C16_RS03875	-	NZ_CP038012.1	789623	792619	-	2997	23	38	18	46	67	30	5	12	11	4.05997	4.15356	2.51347	1.99208	2.61191	1.59367	0.362858	0.614296	0.635383	protein_coding	efflux RND transporter permease subunit && PF00873:AcrB/AcrD/AcrF family	ACR_tran
E2C16_RS03880	-	NZ_CP038012.1	792976	793785	+	810	0	3	4	2	4	4	2	1	1	0	1.21328	2.06663	0.320465	0.576958	0.786212	0.537029	0.189408	0.21372	protein_coding	DNA replication protein DnaD && -	-
E2C16_RS03885	-	NZ_CP038012.1	793776	795041	+	1266	6	7	7	5	6	4	0	2	1	2.50726	1.81129	2.31394	0.512593	0.553716	0.503027	0	0.24237	0.13674	protein_coding	AAA family ATPase && PF03796:DnaB-like helicase C terminal domain|PF00772:DnaB-like helicase N terminal domain	DnaB_C
E2C16_RS03890	-	NZ_CP038012.1	795007	795462	+	456	1	2	9	6	5	9	0	0	2	1.16016	1.43678	8.25971	1.70774	1.28108	3.14226	0	0	0.759268	protein_coding	hypothetical protein && -	-
E2C16_RS03895	-	NZ_CP038012.1	795641	796123	-	483	4	2	2	3	5	5	1	0	1	4.38121	1.35646	1.73289	0.80614	1.20946	1.64812	0.450304	0	0.358412	protein_coding	hypothetical protein && -	-
E2C16_RS03900	-	NZ_CP038012.1	796345	796845	+	501	35	49	32	41	40	41	11	21	15	36.9583	32.0392	26.73	10.6214	9.32807	13.029	4.77538	6.4308	5.18303	protein_coding	tryptophan-rich sensory protein && PF03073:TspO/MBR family	-
E2C16_RS03905	-	NZ_CP038012.1	797605	797823	+	219	1	7	1	6	5	8	0	0	0	2.41567	10.4707	1.91092	3.55585	2.66744	5.81582	0	0	0	protein_coding	hypothetical protein && -	-
E2C16_RS03910	-	NZ_CP038012.1	797823	799334	+	1512	21	41	30	21	13	30	0	3	2	7.34766	8.88292	8.30341	1.80262	1.00453	3.15889	0	0.304406	0.228986	protein_coding	sodium:solute symporter family protein && PF00474:Sodium:solute symporter family	-
E2C16_RS03915	-	NZ_CP038012.1	799349	800986	+	1638	187	314	236	133	99	115	4	5	4	60.3962	62.7971	60.2956	10.5384	7.0614	11.1776	0.531128	0.468316	0.422743	protein_coding	amidohydrolase && PF07969:Amidohydrolase family	-
E2C16_RS03920	-	NZ_CP038012.1	800983	802029	+	1047	60	117	86	40	37	44	6	1	0	30.317	36.6069	34.3747	4.95849	4.12881	6.69069	1.2464	0.146533	0	protein_coding	choloylglycine hydrolase && PF03417:Acyl-coenzyme A:6-aminopenicillanic acid acyl-transferase	-
E2C16_RS03925	-	NZ_CP038012.1	802129	803403	+	1275	275	445	359	145	149	176	24	29	34	114.105	114.334	117.834	14.7603	13.6536	21.9769	4.09406	3.48956	4.61635	protein_coding	Zn-dependent hydrolase && PF01546:Peptidase family M20/M25/M40	Peptidase_M20
E2C16_RS03930	-	NZ_CP038012.1	803690	804841	-	1152	8	13	4	73	53	37	7	8	12	3.67383	3.6967	1.4531	8.22445	5.37518	5.11345	1.3216	1.06542	1.80326	protein_coding	aminotransferase class I/II-fold pyridoxal phosphate-dependent enzyme && PF00155:Aminotransferase class I and II	Aminotran_1_2
E2C16_RS03935	-	NZ_CP038012.1	805293	806297	+	1005	19	42	30	72	66	69	1	11	14	10.0016	13.6901	12.4923	9.29828	7.67269	10.9307	0.216415	1.67923	2.41153	protein_coding	DctP family TRAP transporter solute-binding subunit && PF03480:Bacterial extracellular solute-binding protein, family 7	-
E2C16_RS03940	-	NZ_CP038012.1	806361	806831	+	471	0	1	2	10	11	4	1	8	4	0	0.695509	1.77704	2.75559	2.72861	1.35208	0.461777	2.60587	1.47018	protein_coding	TRAP transporter small permease && PF04290:Tripartite ATP-independent periplasmic transporters, DctQ component	-
E2C16_RS03945	-	NZ_CP038012.1	806828	808108	+	1281	6	7	8	24	36	27	5	9	12	2.4779	1.79008	2.61353	2.43163	3.28339	3.35567	0.848934	1.0779	1.62167	protein_coding	TRAP transporter large permease && PF06808:Tripartite ATP-independent periplasmic transporter, DctM component	-
E2C16_RS03950	-	NZ_CP038012.1	808120	808461	+	342	0	7	3	14	25	9	1	5	4	0	6.70495	3.67098	5.31298	8.5405	4.18968	0.635956	2.24299	2.02471	protein_coding	cupin domain-containing protein && PF07883:Cupin domain	Cupin_2
E2C16_RS03955	-	NZ_CP038012.1	808800	809171	+	372	408	634	700	442	315	233	3	1	2	580.228	558.303	787.485	154.211	98.9321	99.719	1.75401	0.412421	0.930716	protein_coding	zinc-binding protein && PF08859:DGC domain	-
E2C16_RS03960	-	NZ_CP038012.1	809444	810184	+	741	81	114	117	292	329	226	271	399	365	57.8294	50.3977	66.0777	51.1447	51.8737	48.5574	79.5434	82.611	85.2716	protein_coding	glucose 1-dehydrogenase && PF00106:short chain dehydrogenase	adh_short
E2C16_RS03970	-	NZ_CP038012.1	810411	811778	-	1368	99	134	100	227	161	187	28	53	45	38.2852	32.088	30.5915	21.5365	13.7502	21.7631	4.45169	5.94392	5.69451	protein_coding	YjiH family protein && PF07670:Nucleoside recognition	-
E2C16_RS03975	-	NZ_CP038012.1	811798	813120	-	1323	38	61	19	171	162	191	30	30	30	15.1952	15.1041	6.01009	16.7754	14.3062	22.9847	4.9319	3.47892	3.92547	protein_coding	aspartate aminotransferase family protein && PF00202:Aminotransferase class-III	Aminotran_3
E2C16_RS03980	-	NZ_CP038012.1	813171	814493	-	1323	13	31	16	166	177	146	12	23	21	5.19834	7.67583	5.06113	16.2849	15.6309	17.5694	1.97276	2.66717	2.74783	protein_coding	sigma 54-interacting transcriptional regulator && PF00158:Sigma-54 interaction domain|PF02954:Bacterial regulatory protein, Fis family	Sigma54_activat
E2C16_RS03990	-	NZ_CP038012.1	814985	815890	+	906	8	30	12	111	134	81	13	20	14	4.67136	10.8472	5.54294	15.9012	17.2801	14.2338	3.12081	3.38676	2.67504	protein_coding	DMT family transporter && PF00892:EamA-like transporter family	DUF6
E2C16_RS03995	-	NZ_CP038012.1	816106	817059	+	954	614	916	836	850	837	577	154	198	197	340.488	314.536	366.729	115.64	102.505	96.2924	35.1095	31.842	35.7477	protein_coding	calcium/sodium antiporter && PF01699:Sodium/calcium exchanger protein	Na_Ca_ex
E2C16_RS04000	-	NZ_CP038012.1	817325	818185	+	861	5	19	12	260	268	130	41	51	27	3.07219	7.22893	5.83264	39.1928	36.3665	24.0384	10.357	9.08762	5.42863	protein_coding	MurR/RpiR family transcriptional regulator && PF01418:Helix-turn-helix domain, rpiR family|PF01380:SIS domain	SIS
E2C16_RS04005	-	NZ_CP038012.1	818182	819312	+	1131	61	90	89	145	172	122	67	97	86	28.5331	26.0678	32.9317	16.6396	17.7679	17.1736	12.8844	13.1581	13.1633	protein_coding	amidohydrolase && PF01546:Peptidase family M20/M25/M40|PF07687:Peptidase dimerisation domain	Peptidase_M20
E2C16_RS04010	-	NZ_CP038012.1	819317	820144	+	828	5	17	20	87	97	65	36	43	40	3.19463	6.72577	10.1085	13.6372	13.6871	12.4982	9.45638	7.96749	8.36295	protein_coding	GNAT family N-acetyltransferase && -	-
E2C16_RS04015	menC	NZ_CP038012.1	820156	821268	+	1113	7	14	26	183	136	109	74	98	80	3.32724	4.12056	9.77609	21.3399	14.2762	15.5918	14.4607	13.5087	12.443	protein_coding	o-succinylbenzoate synthase && PF13378:Enolase C-terminal domain-like|PF02746:Mandelate racemase / muconate lactonizing enzyme, N-terminal domain	MR_MLE_N
E2C16_RS04020	-	NZ_CP038012.1	821358	822416	+	1059	29	53	29	81	91	79	84	144	111	14.4872	16.3947	11.4601	9.92717	10.0396	11.8767	17.2519	20.8617	18.145	protein_coding	hypothetical protein && -	-
E2C16_RS04025	ectA	NZ_CP038012.1	823269	823796	+	528	1	10	9	31	56	38	2	5	6	1.00195	6.20426	7.13339	7.62016	12.3915	11.4581	0.823851	1.45285	1.96719	protein_coding	diaminobutyrate acetyltransferase && PF00583:Acetyltransferase (GNAT) family	Acetyltransf_1
E2C16_RS04030	ectB	NZ_CP038012.1	823846	825126	+	1281	36	52	30	38	51	51	1	1	5	14.8674	13.2977	9.80075	3.85009	4.65147	6.33849	0.169787	0.119766	0.675695	protein_coding	diaminobutyrate--2-oxoglutarate transaminase && PF00202:Aminotransferase class-III	Aminotran_3
E2C16_RS04035	-	NZ_CP038012.1	825286	825690	+	405	35	68	40	66	73	75	15	7	10	45.7188	55.0019	41.3325	21.1507	21.059	29.483	8.05544	2.65171	4.2744	protein_coding	ectoine synthase && PF06339:Ectoine synthase	-
E2C16_RS04040	ssrS	NZ_CP038012.1	825920	826116	+	197	9	9	2	16	50	20	3	3	2	24.169	14.9658	4.24865	10.5412	29.6533	16.1632	3.31213	2.33635	1.75749	protein_coding	6S RNA && -	-
E2C16_RS04045	-	NZ_CP038012.1	826402	826947	-	546	78	171	146	606	612	365	420	667	599	75.5759	102.595	111.904	144.051	130.957	106.43	167.305	187.42	189.917	protein_coding	hypothetical protein && -	-
E2C16_RS04050	-	NZ_CP038012.1	827422	829017	+	1596	64	101	61	657	1195	382	1387	1356	1510	21.2143	20.7306	15.995	53.428	87.4791	38.1062	189.015	130.35	163.785	protein_coding	glutathione ABC transporter substrate-binding protein && PF00496:Bacterial extracellular solute-binding proteins, family 5 Middle	-
E2C16_RS04055	ltrA	NZ_CP038012.1	829191	830990	-	1800	0	0	0	1	0	0	0	0	0	0	0	0	0.0721047	0	0	0	0	0	protein_coding	group II intron reverse transcriptase/maturase && PF00078:Reverse transcriptase (RNA-dependent DNA polymerase)	RVT_1
E2C16_RS04060	nhaC	NZ_CP038012.1	832230	833708	+	1479	623	932	770	979	1093	901	679	1064	952	222.844	206.429	217.876	85.9114	86.3419	96.9888	99.8515	110.371	111.429	protein_coding	Na+/H+ antiporter NhaC && PF03553:Na+/H+ antiporter family	-
E2C16_RS04065	-	NZ_CP038012.1	833964	835241	-	1278	13	24	18	24	21	21	44	46	65	5.38139	6.15183	5.89425	2.43734	1.91981	2.61609	7.48815	5.52218	8.80466	protein_coding	alkaline phosphatase && PF00245:Alkaline phosphatase	-
E2C16_RS04070	-	NZ_CP038012.1	835644	836939	+	1296	5	5	13	10	2	0	4	7	4	2.04102	1.26383	4.19784	1.00145	0.180299	0	0.671286	0.82866	0.5343	protein_coding	extracellular solute-binding protein && PF13416:Bacterial extracellular solute-binding protein	-
E2C16_RS04075	-	NZ_CP038012.1	837005	837922	+	918	0	1	0	0	1	0	0	1	0	0	0.356846	0	0	0.12727	0	0	0.167125	0	protein_coding	sugar ABC transporter permease && PF00528:Binding-protein-dependent transport system inner membrane component	BPD_transp_1
E2C16_RS04080	-	NZ_CP038012.1	837934	838764	+	831	3	4	0	5	10	3	5	1	4	1.90986	1.57682	0	0.780918	1.40595	0.574758	1.30864	0.184621	0.833276	protein_coding	carbohydrate ABC transporter permease && PF00528:Binding-protein-dependent transport system inner membrane component	BPD_transp_1
E2C16_RS04085	ssrS	NZ_CP038012.1	838863	839058	+	196	5	0	4	6	19	4	0	0	0	13.4957	0	8.54065	3.97312	11.3258	3.24914	0	0	0	protein_coding	6S RNA && -	-
E2C16_RS04090	-	NZ_CP038012.1	839261	839998	-	738	293	496	393	1838	1947	1593	1131	1527	1312	210.036	220.165	222.855	323.24	308.233	343.656	333.318	317.443	307.757	protein_coding	hypothetical protein && -	-
E2C16_RS04095	-	NZ_CP038012.1	840390	841310	+	921	43	97	52	326	355	196	129	256	170	24.6996	34.5013	23.6282	45.9403	45.0338	33.8814	30.4637	42.6446	31.9536	protein_coding	HNH endonuclease && PF13391:HNH endonuclease	-
E2C16_RS04100	-	NZ_CP038012.1	841525	842814	-	1290	610	913	688	653	906	913	1016	1506	1281	250.162	231.849	223.196	65.6991	82.0556	112.68	171.3	179.109	171.905	protein_coding	amidohydrolase && PF07687:Peptidase dimerisation domain|PF01546:Peptidase family M20/M25/M40	Peptidase_M20
E2C16_RS04105	-	NZ_CP038012.1	842857	844368	-	1512	167	259	190	438	563	346	751	1162	961	58.4314	56.1141	52.5883	37.5975	43.5037	36.4325	108.029	117.906	110.028	protein_coding	AbgT family transporter && PF03806:AbgT putative transporter family	-
E2C16_RS04110	-	NZ_CP038012.1	844378	845820	-	1443	121	236	157	615	802	415	532	781	697	44.3609	53.5759	45.5324	55.3153	64.9348	45.7875	80.1859	83.0363	83.6174	protein_coding	amidohydrolase && PF01546:Peptidase family M20/M25/M40	Peptidase_M20
E2C16_RS04115	-	NZ_CP038012.1	846894	847733	-	840	87	113	87	290	348	175	151	185	166	54.7926	44.0679	43.3438	44.8079	48.4027	33.1683	39.0976	33.789	34.2105	protein_coding	YitT family protein && PF02588:Uncharacterised 5xTM membrane BCR, YitT family COG1284|PF10035:Uncharacterized protein conserved in bacteria (DUF2179)	-
E2C16_RS04120	-	NZ_CP038012.1	848314	849828	-	1515	14	28	20	155	135	122	9	15	9	4.88874	6.05437	5.52465	13.2787	10.411	12.8207	1.29206	1.51901	1.02839	protein_coding	AbgT family transporter && PF03806:AbgT putative transporter family	-
E2C16_RS04125	-	NZ_CP038012.1	850030	850314	-	285	2	6	7	31	23	19	0	1	2	3.7125	6.89652	10.2788	14.1173	9.42871	10.6139	0	0.538317	1.21483	protein_coding	hypothetical protein && -	-
E2C16_RS04130	-	NZ_CP038012.1	850370	851566	-	1197	7	23	20	117	133	89	8	9	2	3.09375	6.29444	6.99235	12.6861	12.9816	11.8375	1.45361	1.15354	0.289245	protein_coding	Zn-dependent hydrolase && PF01546:Peptidase family M20/M25/M40	Peptidase_M20
E2C16_RS04135	queD	NZ_CP038012.1	852125	852562	+	438	8	30	19	321	287	214	13	15	31	9.66268	22.4373	18.1538	95.119	76.5557	77.7865	6.45538	5.25412	12.2523	protein_coding	6-carboxytetrahydropterin synthase QueD && PF01242:6-pyruvoyl tetrahydropterin synthase	-
E2C16_RS04140	queE	NZ_CP038012.1	852559	853281	+	723	33	40	26	353	383	297	25	38	24	24.1467	18.1236	15.0495	63.3684	61.8914	65.4008	7.52064	8.06359	5.74649	protein_coding	7-carboxy-7-deazaguanine synthase QueE && PF04055:Radical SAM superfamily|PF13394:4Fe-4S single cluster domain	Radical_SAM
E2C16_RS04145	-	NZ_CP038012.1	853361	853831	+	471	4	3	2	83	93	72	7	10	13	4.49284	2.08653	1.77704	22.8714	23.0691	24.3375	3.23244	3.25733	4.77807	protein_coding	peptide-methionine (S)-S-oxide reductase && PF01625:Peptide methionine sulfoxide reductase	PMSR
E2C16_RS04150	-	NZ_CP038012.1	853919	854278	+	360	19	33	25	208	228	195	29	26	25	27.9211	30.0286	29.0619	74.9889	73.9949	86.2376	17.5206	11.0804	12.0217	protein_coding	hypothetical protein && PF03795:YCII-related domain	-
E2C16_RS04155	-	NZ_CP038012.1	854439	855860	-	1422	80	124	123	250	300	211	70	101	77	29.7627	28.5658	36.1987	22.818	24.6485	23.6237	10.7066	10.897	9.37392	protein_coding	YfcC family protein && PF03606:C4-dicarboxylate anaerobic carrier	-
E2C16_RS04160	-	NZ_CP038012.1	855975	856208	+	234	2	0	0	8	5	0	2	0	1	4.52164	0	0	4.43721	2.49645	0	1.85895	0	0.7398	protein_coding	hypothetical protein && -	-
E2C16_RS04165	-	NZ_CP038012.1	856408	857247	+	840	23	24	21	127	164	68	6	10	8	14.4854	9.35956	10.4623	19.6228	22.8105	12.8883	1.55355	1.82643	1.6487	protein_coding	YitT family protein && PF02588:Uncharacterised 5xTM membrane BCR, YitT family COG1284|PF10035:Uncharacterized protein conserved in bacteria (DUF2179)	-
E2C16_RS04170	-	NZ_CP038012.1	857745	859097	+	1353	53	98	71	379	360	396	1	1	3	20.7233	23.7275	21.9608	36.3561	31.0867	46.5975	0.160752	0.113393	0.383843	protein_coding	aspartate aminotransferase family protein && PF00202:Aminotransferase class-III	Aminotran_3
E2C16_RS04175	-	NZ_CP038012.1	859243	861282	+	2040	81	117	94	264	239	274	1	5	2	21.0057	18.7879	19.2835	16.7962	13.6879	21.3838	0.106616	0.376031	0.169719	protein_coding	hydantoinase/oxoprolinase family protein && PF05378:Hydantoinase/oxoprolinase N-terminal region|PF01968:Hydantoinase/oxoprolinase	-
E2C16_RS04180	-	NZ_CP038012.1	861300	863282	+	1983	14	38	41	65	49	71	5	4	7	3.73497	6.27747	8.65263	4.25429	2.88697	5.70034	0.548403	0.309471	0.61109	protein_coding	hydantoinase B/oxoprolinase family protein && PF02538:Hydantoinase B/oxoprolinase	Hydantoinase_B
E2C16_RS04185	-	NZ_CP038012.1	863312	864760	+	1449	90	114	83	124	126	180	12	12	10	32.8591	25.7727	23.9716	11.1068	10.1595	19.7774	1.80122	1.27056	1.19471	protein_coding	NAD-dependent succinate-semialdehyde dehydrogenase && PF00171:Aldehyde dehydrogenase family	Aldedh
E2C16_RS04190	-	NZ_CP038012.1	865021	866175	+	1155	1	1	1	3	3	2	0	0	0	0.458036	0.283623	0.362331	0.337113	0.303465	0.275685	0	0	0	protein_coding	CoA transferase && PF02515:CoA-transferase family III	CoA_transf_3
E2C16_RS04195	-	NZ_CP038012.1	866191	867393	+	1203	5	6	10	35	20	25	4	1	1	2.1988	1.63384	3.47874	3.77606	1.94238	3.30856	0.723181	0.127532	0.143901	protein_coding	butyryl-CoA dehydrogenase && PF00441:Acyl-CoA dehydrogenase, C-terminal domain|PF02770:Acyl-CoA dehydrogenase, middle domain|PF02771:Acyl-CoA dehydrogenase, N-terminal domain	-
E2C16_RS04200	-	NZ_CP038012.1	867848	869149	+	1302	52	102	84	138	161	169	63	113	83	21.1288	25.6633	26.9995	13.7564	14.4472	20.6652	10.524	13.3153	11.0356	protein_coding	amino acid permease && PF03222:Tryptophan/tyrosine permease family	-
E2C16_RS04205	gatA	NZ_CP038012.1	869237	870634	+	1398	164	222	177	194	183	195	111	170	143	62.0609	52.0199	52.985	18.0107	15.2937	22.2071	17.2691	18.6563	17.7076	protein_coding	Asp-tRNA(Asn)/Glu-tRNA(Gln) amidotransferase subunit GatA && PF01425:Amidase	Amidase
E2C16_RS04210	-	NZ_CP038012.1	871251	872183	+	933	10	13	10	60	51	41	6	6	12	5.67022	4.56442	4.48544	8.34653	6.38643	6.99628	1.39869	0.986627	2.22654	protein_coding	cyclase family protein && PF04199:Putative cyclase	-
E2C16_RS04215	-	NZ_CP038012.1	872523	873173	+	651	36	50	37	264	243	145	91	148	115	29.2552	25.1601	23.7853	52.6331	43.6109	35.4611	30.4028	34.879	30.5807	protein_coding	GntR family transcriptional regulator && PF00392:Bacterial regulatory proteins, gntR family|PF07729:FCD domain	GntR
E2C16_RS04220	lhgO	NZ_CP038012.1	873191	874426	+	1236	23	53	29	269	313	206	219	319	284	9.84444	14.0469	9.81899	28.2469	29.5866	26.5347	38.5371	39.5964	39.7768	protein_coding	L-2-hydroxyglutarate oxidase && PF01266:FAD dependent oxidoreductase	DAO
E2C16_RS04225	-	NZ_CP038012.1	874419	874733	+	315	20	19	6	73	121	61	45	98	99	33.5893	19.7591	7.97128	30.078	44.8791	30.8307	31.071	47.7308	54.407	protein_coding	DUF3870 domain-containing protein && PF12986:Domain of unknown function (DUF3870)	-
E2C16_RS04230	csiD	NZ_CP038012.1	875004	875942	+	939	7	21	17	70	65	44	17	51	40	3.94379	7.32618	7.57653	9.67539	8.08756	7.46022	3.93764	8.33274	7.37436	protein_coding	carbon starvation induced protein CsiD && PF08943:CsiD	-
E2C16_RS04235	-	NZ_CP038012.1	876437	877924	+	1488	73	100	95	91	75	95	171	220	202	25.9538	22.0151	26.7182	7.93733	5.88881	10.1645	24.9946	22.6831	23.5006	protein_coding	amino acid permease && PF13520:Amino acid permease	-
E2C16_RS04240	fdhD	NZ_CP038012.1	878164	878958	-	795	23	39	32	165	184	106	11	15	12	15.3053	16.0702	16.845	26.9372	27.0408	21.2277	3.00939	2.89473	2.61303	protein_coding	formate dehydrogenase accessory sulfurtransferase FdhD && PF02634:FdhD/NarQ family	-
E2C16_RS04245	fdhF	NZ_CP038012.1	879229	882162	+	2934	508	591	482	1431	1497	1369	98	118	115	91.5978	65.9859	68.7502	63.3018	59.6117	74.2862	7.26472	6.17028	6.78528	protein_coding	formate dehydrogenase subunit alpha && PF04879:Molybdopterin oxidoreductase Fe4S4 domain|PF13510:2Fe-2S iron-sulfur cluster binding domain|PF00384:Molybdopterin oxidoreductase|PF01568:Molydopterin dinucleotide binding domain|PF10588:NADH-ubiquinone oxidoreductase-G iron-sulfur binding region|PF12838:4Fe-4S dicluster domain	-
E2C16_RS04250	-	NZ_CP038012.1	882169	882645	+	477	211	293	292	350	357	329	21	48	44	234.016	201.221	256.184	95.2327	87.4419	109.81	9.57533	15.4385	15.9685	protein_coding	DUF1641 domain-containing protein && PF07849:Protein of unknown function (DUF1641)	-
E2C16_RS04255	-	NZ_CP038012.1	882713	884131	-	1419	490	908	719	603	601	502	146	241	140	182.682	209.617	212.048	55.1533	49.4836	56.323	22.3781	26.0566	17.0795	protein_coding	Asp-tRNA(Asn)/Glu-tRNA(Gln) amidotransferase GatCAB subunit A && PF01425:Amidase	Amidase
E2C16_RS04260	-	NZ_CP038012.1	884124	884306	-	183	3	0	3	7	11	1	0	0	0	8.67265	0	6.86052	4.96459	7.02281	0.869989	0	0	0	protein_coding	hypothetical protein && -	-
E2C16_RS04265	-	NZ_CP038012.1	884686	885141	-	456	0	4	6	13	9	12	0	1	0	0	2.87355	5.50647	3.70011	2.30594	4.18968	0	0.336448	0	protein_coding	hypothetical protein && PF12638:Staygreen protein	-
E2C16_RS04270	-	NZ_CP038012.1	885325	885978	+	654	288	448	424	716	663	645	28	29	19	232.968	224.401	271.316	142.093	118.442	157.017	9.31179	6.80305	5.02928	protein_coding	carbonate dehydratase && -	-
E2C16_RS04275	phaC	NZ_CP038012.1	886149	887237	-	1089	596	971	825	1672	1646	2023	54	87	62	289.534	292.089	317.039	199.271	176.592	295.755	10.785	12.2567	9.85584	protein_coding	class III poly(R)-hydroxyalkanoic acid synthase subunit PhaC && PF00561:alpha/beta hydrolase fold	Abhydrolase_1
E2C16_RS04280	fabG	NZ_CP038012.1	887326	888108	-	783	888	1182	990	2600	2551	2801	59	81	77	599.974	494.515	529.128	430.971	380.643	569.529	16.3886	15.8711	17.0239	protein_coding	3-oxoacyl-[acyl-carrier-protein] reductase && PF00106:short chain dehydrogenase	adh_short
E2C16_RS04285	-	NZ_CP038012.1	888343	888765	-	423	365	595	437	2249	2309	2160	59	85	75	456.493	460.787	432.343	690.058	637.754	812.977	30.3364	30.8292	30.6938	protein_coding	polyhydroxyalkanoate biosynthesis repressor PhaR && PF09712:Poly(R)-hydroxyalkanoic acid synthase subunit (PHA_synth_III_E)	-
E2C16_RS04290	phaQ	NZ_CP038012.1	888992	889411	+	420	121	191	185	155	146	116	98	170	135	152.411	148.973	184.336	47.8981	40.6137	43.9717	50.7493	62.0988	55.6435	protein_coding	poly-beta-hydroxybutyrate-responsive repressor && PF03551:Transcriptional regulator PadR-like family	PadR
E2C16_RS04295	-	NZ_CP038012.1	889487	890002	+	516	1567	2209	2113	1319	1347	1581	891	1359	1188	1606.57	1402.39	1713.71	331.766	304.991	487.806	375.561	404.067	398.563	protein_coding	hypothetical protein && PF09602:Polyhydroxyalkanoic acid inclusion protein (PhaP_Bmeg)	-
E2C16_RS04300	-	NZ_CP038012.1	890085	890873	-	789	30	56	49	109	135	82	54	86	83	20.1153	23.2506	25.99	17.9302	19.9906	16.5463	14.8857	16.7226	18.2109	protein_coding	TatD family hydrolase && PF01026:TatD related DNase	-
E2C16_RS04305	fabG	NZ_CP038012.1	891090	891833	+	744	249	359	305	334	322	309	93	134	98	177.055	158.068	171.559	58.2653	50.5653	66.1227	27.1871	27.6322	22.8025	protein_coding	3-oxoacyl-ACP reductase FabG && PF00106:short chain dehydrogenase	adh_short
E2C16_RS04310	-	NZ_CP038012.1	891981	892490	+	510	215	318	316	456	402	473	363	511	528	223.023	204.259	259.301	116.046	92.0927	147.658	154.807	153.721	179.223	protein_coding	putative metal-dependent hydrolase && PF12867:DinB superfamily	-
E2C16_RS04315	-	NZ_CP038012.1	892745	893119	+	375	244	348	325	223	235	220	70	105	98	344.223	303.999	362.693	77.1809	73.216	93.402	40.5994	42.9577	45.2402	protein_coding	hypothetical protein && PF03682:Uncharacterised protein family (UPF0158)	-
E2C16_RS04320	-	NZ_CP038012.1	893429	893671	+	243	232	323	208	887	1005	634	453	610	607	505.084	435.432	358.215	473.755	483.203	415.382	405.457	385.13	432.427	protein_coding	hypothetical protein && -	-
E2C16_RS04325	-	NZ_CP038012.1	893771	894124	-	354	40	58	78	382	399	248	210	281	257	59.7776	53.6721	92.2101	140.054	131.686	111.536	129.024	121.783	125.678	protein_coding	DUF2200 domain-containing protein && PF09966:Uncharacterized protein conserved in bacteria (DUF2200)	-
E2C16_RS04330	-	NZ_CP038012.1	894491	896347	-	1857	14	32	23	110	108	79	5	6	10	3.98839	5.64497	5.18326	7.68806	6.79487	6.77298	0.585613	0.495704	0.932219	protein_coding	sigma-54-dependent Fis family transcriptional regulator && PF02954:Bacterial regulatory protein, Fis family|PF00158:Sigma-54 interaction domain	Sigma54_activat
E2C16_RS04335	-	NZ_CP038012.1	896936	898378	-	1443	19	35	24	102	103	76	27	35	30	6.96577	7.94558	6.96037	9.17424	8.33951	8.38517	4.06959	3.72122	3.59903	protein_coding	aspartate aminotransferase family protein && PF00202:Aminotransferase class-III	Aminotran_3
E2C16_RS04340	-	NZ_CP038012.1	899090	901369	+	2280	59	93	72	195	208	167	260	326	258	13.6899	13.362	13.2155	11.1003	10.6585	11.6613	24.8023	21.9364	19.5891	protein_coding	ATP-binding cassette domain-containing protein && PF00005:ABC transporter	ABC_tran
E2C16_RS04345	-	NZ_CP038012.1	901510	901911	+	402	387	469	424	1374	1340	1054	630	848	750	509.292	382.182	441.395	443.605	389.447	417.426	340.853	323.633	322.972	protein_coding	carboxymuconolactone decarboxylase family protein && PF02627:Carboxymuconolactone decarboxylase family	CMD
E2C16_RS04350	-	NZ_CP038012.1	902241	903104	+	864	381	524	436	2131	1757	1747	949	1520	1307	233.288	198.674	211.183	320.115	237.59	321.917	238.894	269.906	261.874	protein_coding	malate synthase && -	-
E2C16_RS04355	dapA	NZ_CP038012.1	904023	904907	+	885	19	40	31	214	186	84	507	726	578	11.3577	14.8061	14.659	31.3839	24.555	15.1113	124.6	125.857	113.061	protein_coding	4-hydroxy-tetrahydrodipicolinate synthase && PF00701:Dihydrodipicolinate synthetase family	-
E2C16_RS04360	-	NZ_CP038012.1	905041	906033	-	993	41	79	63	4502	3960	5013	1643	1615	1995	21.8432	26.0616	26.5509	588.427	465.924	803.736	359.866	249.521	347.795	protein_coding	ABC transporter substrate-binding protein && PF13379:NMT1-like family	-
E2C16_RS04365	-	NZ_CP038012.1	906091	906843	-	753	7	0	2	104	293	84	343	333	365	4.91796	0	1.11153	17.9256	45.4613	17.7603	99.0722	67.8473	83.9127	protein_coding	ABC transporter permease && PF00528:Binding-protein-dependent transport system inner membrane component	BPD_transp_1
E2C16_RS04370	-	NZ_CP038012.1	906776	907618	-	843	0	3	4	262	917	97	327	260	299	0	1.16578	1.98573	40.3376	127.09	18.3193	84.3671	47.3183	61.4007	protein_coding	ABC transporter ATP-binding protein && PF00005:ABC transporter	ABC_tran
E2C16_RS04375	cysK	NZ_CP038012.1	907763	908692	-	930	37	42	38	247	380	156	956	1019	1038	21.0475	14.7942	17.0997	34.4707	47.7387	26.7059	223.577	168.103	193.217	protein_coding	cysteine synthase A && PF00291:Pyridoxal-phosphate dependent enzyme	PALP
E2C16_RS04380	-	NZ_CP038012.1	908892	910910	-	2019	67	91	96	633	1021	445	193	277	226	17.5558	14.7648	19.8986	40.6915	59.0825	35.0904	20.7909	21.0488	19.3777	protein_coding	cation:proton antiporter && PF00999:Sodium/hydrogen exchanger family	Na_H_Exchanger
E2C16_RS04385	-	NZ_CP038012.1	911359	912051	-	693	71	102	107	414	430	345	182	257	253	54.2009	48.2159	64.6156	77.536	72.4944	79.2594	57.1204	56.8962	63.2	protein_coding	SDR family oxidoreductase && PF00106:short chain dehydrogenase	adh_short
E2C16_RS04390	-	NZ_CP038012.1	912247	913773	-	1527	829	1356	1046	2415	2276	1669	1941	2836	2628	287.208	290.9	286.668	205.265	174.142	174.013	276.464	284.938	297.931	protein_coding	peptide MFS transporter && PF00854:POT family	-
E2C16_RS04395	-	NZ_CP038012.1	914446	915003	+	558	3053	3714	3238	5218	6636	8673	5861	8755	8330	2894.5	2180.38	2428.45	1213.69	1389.45	2474.57	2284.5	2407.16	2584.29	protein_coding	DoxX family protein && PF07681:DoxX	-
E2C16_RS04400	-	NZ_CP038012.1	915423	916199	+	777	56	52	40	114	105	129	57	54	81	38.1284	21.9233	21.544	19.0423	15.7884	26.4322	15.9554	10.6624	18.0465	protein_coding	3-hydroxybutyrate dehydrogenase && PF00106:short chain dehydrogenase	adh_short
E2C16_RS04405	-	NZ_CP038012.1	916224	917507	+	1284	381	520	407	480	405	496	241	289	260	156.979	132.667	132.653	48.5191	36.8519	61.5009	40.823	34.5315	35.0541	protein_coding	GntP family permease && PF02447:GntP family permease	-
E2C16_RS04410	-	NZ_CP038012.1	917641	918837	+	1197	339	428	281	413	417	385	187	224	206	149.826	117.131	98.2425	44.7808	40.7016	51.2072	33.9782	28.7103	29.7922	protein_coding	benzoate transporter && PF03594:Benzoate membrane transport protein	-
E2C16_RS04415	-	NZ_CP038012.1	918900	919868	-	969	83	131	115	253	237	215	81	83	69	45.3144	44.2865	49.6662	33.887	28.5755	35.3248	18.1808	13.1413	12.3269	protein_coding	3-hydroxyacyl-CoA dehydrogenase family protein && PF02737:3-hydroxyacyl-CoA dehydrogenase, NAD binding domain|PF00725:3-hydroxyacyl-CoA dehydrogenase, C-terminal domain	3HCDH_N
E2C16_RS04420	-	NZ_CP038012.1	920038	920922	-	885	2	10	6	17	25	13	1	1	2	1.19555	3.70152	2.83723	2.49311	3.3004	2.33865	0.245759	0.173356	0.391216	protein_coding	LysR family transcriptional regulator && PF03466:LysR substrate binding domain|PF00126:Bacterial regulatory helix-turn-helix protein, lysR family	LysR_substrate
E2C16_RS04425	-	NZ_CP038012.1	921414	922700	+	1287	5	12	18	15	17	23	1	2	3	2.05529	3.0544	5.85304	1.51269	1.54326	2.84521	0.168995	0.238416	0.403527	protein_coding	Rieske 2Fe-2S domain-containing protein && PF00848:Ring hydroxylating alpha subunit (catalytic domain)|PF00355:Rieske [2Fe-2S] domain	-
E2C16_RS04430	-	NZ_CP038012.1	922697	923176	+	480	4	2	9	6	12	6	3	5	3	4.4086	1.36494	7.84673	1.62236	2.92085	1.9901	1.35935	1.59813	1.08196	protein_coding	aromatic-ring-hydroxylating dioxygenase subunit beta && PF00866:Ring hydroxylating beta subunit	-
E2C16_RS04435	-	NZ_CP038012.1	923311	924354	+	1044	4	7	7	14	13	6	3	5	2	2.02694	2.19645	2.80598	1.74046	1.45483	0.914988	0.624991	0.734772	0.331634	protein_coding	NAD(P)/FAD-dependent oxidoreductase && PF07992:Pyridine nucleotide-disulphide oxidoreductase	Pyr_redox_2
E2C16_RS04440	-	NZ_CP038012.1	924451	924702	+	252	0	3	4	4	1	5	0	3	1	0	3.89982	6.64273	2.06014	0.463627	3.15889	0	1.82643	0.686957	protein_coding	ferredoxin && -	-
E2C16_RS04445	-	NZ_CP038012.1	924772	926238	+	1467	13	17	29	17	23	24	10	16	15	4.68808	3.79614	8.27285	1.50402	1.83175	2.60463	1.4826	1.6733	1.77007	protein_coding	aldehyde dehydrogenase && PF00171:Aldehyde dehydrogenase family	Aldedh
E2C16_RS04450	-	NZ_CP038012.1	926254	927042	+	789	7	17	15	13	15	22	10	15	12	4.69356	7.05823	7.95612	2.13847	2.22118	4.43926	2.75661	2.91674	2.6329	protein_coding	2-keto-4-pentenoate hydratase && PF01557:Fumarylacetoacetate (FAA) hydrolase family	FAA_hydrolase
E2C16_RS04455	-	NZ_CP038012.1	927210	928091	+	882	21	26	21	17	28	23	18	10	15	12.596	9.65669	9.9641	2.50159	3.70902	4.15168	4.43871	1.73946	2.9441	protein_coding	acetaldehyde dehydrogenase (acetylating) && PF01118:Semialdehyde dehydrogenase, NAD binding domain|PF09290:Prokaryotic acetaldehyde dehydrogenase, dimerisation	-
E2C16_RS04460	dmpG	NZ_CP038012.1	928112	929137	+	1026	13	10	8	15	13	8	11	14	10	6.70313	3.19283	3.2631	1.89749	1.48035	1.24139	2.33184	2.09346	1.68726	protein_coding	4-hydroxy-2-oxovalerate aldolase && PF07836:DmpG-like communication domain|PF00682:HMGL-like	HMGL-like
E2C16_RS04465	-	NZ_CP038012.1	929154	929942	+	789	3	14	8	9	16	7	15	18	11	2.01153	5.81266	4.24326	1.48048	2.36926	1.41249	4.13492	3.50009	2.41349	protein_coding	4-oxalocrotonate decarboxylase && PF01557:Fumarylacetoacetate (FAA) hydrolase family	FAA_hydrolase
E2C16_RS04470	-	NZ_CP038012.1	929967	930152	+	186	8	14	9	1	1	1	6	7	5	22.754	24.6569	20.2496	0.697788	0.62814	0.855957	7.01603	5.77389	4.65358	protein_coding	4-oxalocrotonate tautomerase && -	-
E2C16_RS04475	-	NZ_CP038012.1	930271	931275	+	1005	32	29	23	32	41	40	23	35	23	16.8448	9.45269	9.57743	4.13257	4.76637	6.33664	4.97754	5.343	3.96179	protein_coding	2%2C3-dihydroxybiphenyl 1%2C2-dioxygenase && PF00903:Glyoxalase/Bleomycin resistance protein/Dioxygenase superfamily	Glyoxalase
E2C16_RS04480	-	NZ_CP038012.1	931357	932379	+	1023	23	30	15	17	14	23	16	20	22	11.8942	9.60659	6.13625	2.1568	1.5989	3.57946	3.40171	2.99942	3.72286	protein_coding	amidohydrolase && PF04909:Amidohydrolase	Amidohydro_2
E2C16_RS04485	-	NZ_CP038012.1	932459	933820	+	1362	28	44	20	21	35	19	20	40	27	10.8758	10.5828	6.14526	2.00114	3.00234	2.22096	3.19379	4.50574	3.43176	protein_coding	aromatic acid/H+ symport family MFS transporter && PF07690:Major Facilitator Superfamily	MFS_1
E2C16_RS04490	-	NZ_CP038012.1	933940	934953	+	1014	2	4	4	8	10	10	15	15	16	1.04345	1.29225	1.65086	1.02397	1.15221	1.5701	3.21741	2.26953	2.73157	protein_coding	TRAP transporter substrate-binding protein && PF03480:Bacterial extracellular solute-binding protein, family 7	-
E2C16_RS04495	-	NZ_CP038012.1	935204	935704	+	501	1	0	1	8	14	6	2	4	6	1.05595	0	0.835313	2.07247	3.26482	1.90668	0.868251	1.22491	2.07321	protein_coding	TRAP transporter small permease && PF04290:Tripartite ATP-independent periplasmic transporters, DctQ component	-
E2C16_RS04500	-	NZ_CP038012.1	935701	936975	+	1275	10	41	23	53	39	23	57	69	63	4.14927	10.5341	7.54927	5.39513	3.57375	2.87199	9.72339	8.30275	8.55382	protein_coding	TRAP transporter large permease && PF06808:Tripartite ATP-independent periplasmic transporter, DctM component	-
E2C16_RS04505	-	NZ_CP038012.1	937415	938287	-	873	6	17	10	100	111	67	22	38	24	3.63596	6.37908	4.79372	14.867	14.8552	12.2187	5.48102	6.6781	4.75912	protein_coding	LysR family transcriptional regulator && PF03466:LysR substrate binding domain|PF00126:Bacterial regulatory helix-turn-helix protein, lysR family	LysR_substrate
E2C16_RS04510	-	NZ_CP038012.1	938390	939091	+	702	2	4	6	9	10	13	11	8	11	1.50721	1.86658	3.57685	1.66396	1.6643	2.9483	3.40807	1.74838	2.7126	protein_coding	CoA transferase subunit A && PF01144:Coenzyme A transferase	-
E2C16_RS04515	-	NZ_CP038012.1	939107	939763	+	657	79	76	79	187	326	186	92	129	142	63.6126	37.8941	50.321	36.9413	57.9725	45.0726	30.4562	30.1236	37.4156	protein_coding	CoA transferase subunit B && PF01144:Coenzyme A transferase	-
E2C16_RS04520	-	NZ_CP038012.1	939875	940543	-	669	1	7	4	8	9	8	12	7	6	0.79078	3.42764	2.50219	1.55203	1.57176	1.90383	3.90129	1.6053	1.55258	protein_coding	collagen-like protein && PF01391:Collagen triple helix repeat (20 copies)	Collagen
E2C16_RS04530	-	NZ_CP038012.1	942029	942784	+	756	5	5	3	14	23	22	3	4	8	3.49889	2.16657	1.66068	2.40349	3.55448	4.63304	0.863082	0.811748	1.83188	protein_coding	hypothetical protein && PF13624:SurA N-terminal domain	-
E2C16_RS04535	-	NZ_CP038012.1	942976	943347	+	372	24	40	38	348	326	206	125	177	181	34.1311	35.2242	42.7492	121.415	102.387	88.1636	73.0836	72.9984	84.2298	protein_coding	VOC family protein && PF12681:Glyoxalase-like domain	-
E2C16_RS04540	-	NZ_CP038012.1	943483	944136	+	654	5	9	5	58	69	42	30	37	47	4.04458	4.50805	3.19948	11.5103	12.3265	10.2244	9.97692	8.67975	12.4409	protein_coding	plasmid pRiA4b ORF-3 family protein && PF07929:Plasmid pRiA4b ORF-3-like protein	PRiA4_ORF3
E2C16_RS04545	-	NZ_CP038012.1	944218	944799	-	582	20	28	19	34	51	38	7	11	5	18.1798	15.7601	13.6621	7.58215	10.238	10.395	2.61594	2.8997	1.48723	protein_coding	protein-L-isoaspartate(D-aspartate) O-methyltransferase && PF01135:Protein-L-isoaspartate(D-aspartate) O-methyltransferase (PCMT)	-
E2C16_RS04550	corA	NZ_CP038012.1	944956	945918	-	963	15	26	24	45	48	20	3	3	1	8.24037	8.84445	10.4297	6.06488	5.82351	3.3065	0.67756	0.477945	0.179764	protein_coding	magnesium/cobalt transporter CorA && PF01544:CorA-like Mg2+ transporter protein	-
E2C16_RS04555	-	NZ_CP038012.1	946114	946773	+	660	2	7	7	46	35	30	24	55	42	1.60313	3.47438	4.43855	9.04587	6.19575	7.23673	7.90897	12.785	11.0163	protein_coding	reverse transcriptase-like protein && PF13456:Reverse transcriptase-like	-
E2C16_RS04560	-	NZ_CP038012.1	946813	947292	-	480	80	208	141	618	665	308	881	1294	1198	88.1719	141.953	122.932	167.103	161.864	102.158	399.197	413.596	432.061	protein_coding	DUF1456 family protein && PF07308:Protein of unknown function (DUF1456)	-
E2C16_RS04565	-	NZ_CP038012.1	947548	948489	+	942	28	43	42	78	56	65	136	187	165	15.7249	14.9534	18.6589	10.7468	6.94555	10.9857	31.4008	30.4561	30.3224	protein_coding	MBL fold metallo-hydrolase && PF00753:Metallo-beta-lactamase superfamily	Lactamase_B
E2C16_RS04570	-	NZ_CP038012.1	948575	948880	-	306	169	351	283	618	567	426	2952	4235	4117	292.178	375.759	387.037	262.122	216.487	221.642	2098.2	2123.32	2329.11	protein_coding	monooxygenase && PF08803:Putative mono-oxygenase ydhR	-
E2C16_RS04575	-	NZ_CP038012.1	949144	950154	+	1011	1535	2158	1962	1315	1334	1356	761	1259	957	803.228	699.236	812.148	168.815	154.161	213.537	163.714	191.055	163.867	protein_coding	acyltransferase family protein && PF01757:Acyltransferase family	-
E2C16_RS04580	sspL	NZ_CP038012.1	950207	950341	-	135	0	0	1	4	5	4	0	0	0	0	0	3.09994	3.84559	4.32719	4.71727	0	0	0	protein_coding	small%2C acid-soluble spore protein L && -	-
E2C16_RS04585	-	NZ_CP038012.1	950408	950593	-	186	1	5	6	7	8	10	4	4	2	2.84426	8.80604	13.4997	4.88451	5.02512	8.55957	4.67735	3.29936	1.86143	protein_coding	hypothetical protein && -	-
E2C16_RS04590	-	NZ_CP038012.1	950744	951709	+	966	147	178	176	326	369	259	160	304	193	80.5048	60.3624	76.247	43.8003	44.6292	42.6862	36.0243	48.2814	34.5868	protein_coding	alpha/beta hydrolase && PF12695:Alpha/beta hydrolase family	-
E2C16_RS04595	-	NZ_CP038012.1	951770	951952	-	183	1	0	0	0	0	0	0	0	0	2.89088	0	0	0	0	0	0	0	0	protein_coding	gamma-type small acid-soluble spore protein && -	-
E2C16_RS04600	-	NZ_CP038012.1	952146	952994	+	849	1191	1596	1431	474	478	603	116	175	146	742.14	615.813	705.373	72.4614	65.7794	113.077	29.7169	31.6238	29.7697	protein_coding	zinc metallopeptidase && PF04228:Putative neutral zinc metallopeptidase	-
E2C16_RS04605	thpR	NZ_CP038012.1	953025	953567	-	543	8	16	5	40	25	25	4	5	10	7.7942	9.65259	3.85352	9.56085	5.3791	7.33002	1.60219	1.41271	3.18809	protein_coding	RNA 2'%2C3'-cyclic phosphodiesterase && PF13563:2'-5' RNA ligase superfamily	-
E2C16_RS04610	-	NZ_CP038012.1	953694	954509	-	816	19	28	33	140	142	94	67	102	83	12.3181	11.2407	16.9243	22.2676	20.3314	18.3401	17.8582	19.1776	17.6083	protein_coding	MBL fold metallo-hydrolase && PF00753:Metallo-beta-lactamase superfamily	Lactamase_B
E2C16_RS04615	-	NZ_CP038012.1	954574	954981	-	408	8	18	8	81	88	48	36	36	52	10.3732	14.4523	8.20573	25.7668	25.1995	18.7303	19.1909	13.5371	22.0634	protein_coding	hypothetical protein && PF08818:Domain of unknown function (DU1801)	-
E2C16_RS04620	-	NZ_CP038012.1	955156	956280	+	1125	259	373	325	143	124	83	47	77	56	121.795	108.613	120.898	16.4976	12.8777	11.746	9.08653	10.5008	8.61719	protein_coding	YibE/F family protein && PF07907:YibE/F-like protein	-
E2C16_RS04625	-	NZ_CP038012.1	956277	957041	+	765	142	212	201	111	111	59	66	93	73	98.1993	90.7817	109.957	18.8321	16.9524	12.2788	18.7644	18.6511	16.5193	protein_coding	YibE/F family protein && PF07907:YibE/F-like protein	-
E2C16_RS04630	-	NZ_CP038012.1	957180	957578	+	399	4	12	13	20	13	5	6	8	14	5.30357	9.85217	13.6351	6.50569	3.80662	1.99509	3.27063	3.0761	6.07414	protein_coding	hypothetical protein && -	-
E2C16_RS04635	-	NZ_CP038012.1	957627	958166	-	540	78	123	105	451	500	296	220	312	254	76.4157	74.6165	81.3734	108.397	108.18	87.2696	88.6098	88.6429	81.4273	protein_coding	recombinase family protein && PF02796:Helix-turn-helix domain of resolvase|PF00239:Resolvase, N terminal domain	Resolvase
E2C16_RS04640	-	NZ_CP038012.1	958257	959666	+	1410	641	445	247	517	839	562	364	399	404	240.503	103.387	73.3103	47.5891	69.5204	63.4574	56.1481	43.4147	49.6012	protein_coding	SulP family inorganic anion transporter && PF01740:STAS domain|PF00916:Sulfate permease family	Sulfate_transp
E2C16_RS04645	-	NZ_CP038012.1	959679	960092	+	414	2918	3758	3412	1815	1914	2232	367	654	468	3728.78	2973.58	3449.02	569	540.146	858.339	192.805	242.36	195.693	protein_coding	universal stress protein && PF00582:Universal stress protein family	Usp
E2C16_RS04650	-	NZ_CP038012.1	960578	962062	+	1485	17	34	21	211	178	117	80	130	100	6.05625	7.50026	5.91807	18.4413	14.0044	12.5437	11.717	13.4307	11.6574	protein_coding	multidrug efflux MFS transporter && PF07690:Major Facilitator Superfamily	MFS_1
E2C16_RS04655	-	NZ_CP038012.1	962274	963380	+	1107	0	6	2	17	15	10	5	2	11	0	1.77553	0.756083	1.99314	1.58312	1.43819	0.98237	0.277182	1.72018	protein_coding	N-acetylmuramoyl-L-alanine amidase && PF01510:N-acetylmuramoyl-L-alanine amidase|PF01471:Putative peptidoglycan binding domain	PG_binding_1
E2C16_RS04660	-	NZ_CP038012.1	963565	963897	+	333	1	5	2	6	5	5	6	7	3	1.58868	4.91869	2.51347	2.33853	1.75427	2.39051	3.91886	3.22505	1.55958	protein_coding	hypothetical protein && -	-
E2C16_RS04670	-	NZ_CP038012.1	964489	965469	+	981	795	1227	927	3016	3623	2061	8725	12541	10951	428.726	409.731	395.456	399.024	431.488	334.483	1934.41	1961.31	1932.48	protein_coding	tetratricopeptide repeat protein && PF14559:Tetratricopeptide repeat|PF11428:Protein of unknown function (DUF3196)	-
E2C16_RS04675	-	NZ_CP038012.1	965570	966856	+	1287	3028	4943	3915	8617	9498	7118	16270	23678	20452	1244.68	1258.16	1273.04	868.988	862.23	880.53	2749.55	2822.6	2750.98	protein_coding	trigger factor && PF05698:Bacterial trigger factor protein (TF) C-terminus|PF05697:Bacterial trigger factor protein (TF)|PF00254:FKBP-type peptidyl-prolyl cis-trans isomerase	FKBP_C
E2C16_RS04680	clpX	NZ_CP038012.1	967007	968269	+	1263	1188	2246	1630	6111	6894	5106	6704	9676	8878	497.616	582.546	540.097	627.979	637.731	643.639	1154.47	1175.37	1216.86	protein_coding	ATP-dependent protease ATP-binding subunit ClpX && PF06689:ClpX C4-type zinc finger|PF10431:C-terminal, D2-small domain, of ClpB protein|PF07724:AAA domain (Cdc48 subfamily)	-
E2C16_RS04685	lon	NZ_CP038012.1	968380	970704	+	2325	584	895	634	1636	1861	1283	1943	2705	2368	132.884	126.103	114.118	91.3264	93.5175	87.8554	181.762	178.496	176.315	protein_coding	endopeptidase La && PF00004:ATPase family associated with various cellular activities (AAA)|PF02190:ATP-dependent protease La (LON) substrate-binding domain|PF05362:Lon protease (S16) C-terminal proteolytic domain	AAA
E2C16_RS04690	-	NZ_CP038012.1	970701	971282	+	582	343	526	478	652	654	585	972	1430	1181	311.783	296.065	343.71	145.399	131.288	160.029	363.242	376.961	351.283	protein_coding	YihA family ribosome biogenesis GTP-binding protein && PF01926:50S ribosome-binding GTPase	-
E2C16_RS04695	-	NZ_CP038012.1	971885	973255	+	1371	2880	4030	3645	6093	6391	5695	7485	11834	9162	1111.31	962.922	1112.62	576.806	544.629	661.334	1187.43	1324.27	1156.87	protein_coding	glutamyl-tRNA reductase && PF01488:Shikimate / quinate 5-dehydrogenase|PF00745:Glutamyl-tRNAGlu reductase, dimerisation domain|PF05201:Glutamyl-tRNAGlu reductase, N-terminal domain	-
E2C16_RS04700	ccsA	NZ_CP038012.1	973355	974185	+	831	486	706	523	1523	1715	1400	1785	2586	2105	309.398	278.309	263.383	237.868	241.12	268.22	467.186	477.431	438.512	protein_coding	cytochrome c biogenesis protein CcsA && PF01578:Cytochrome C assembly protein	-
E2C16_RS04705	hemC	NZ_CP038012.1	974238	975176	+	939	559	934	708	2501	2685	2231	3742	5012	4384	314.94	325.84	315.54	345.688	334.078	378.267	866.744	818.896	808.23	protein_coding	hydroxymethylbilane synthase && PF01379:Porphobilinogen deaminase, dipyromethane cofactor binding domain|PF03900:Porphobilinogen deaminase, C-terminal domain	-
E2C16_RS04710	-	NZ_CP038012.1	975163	975924	+	762	157	311	260	1002	1220	931	1546	2380	2039	109	133.699	142.793	170.667	187.057	194.518	441.273	479.187	463.225	protein_coding	uroporphyrinogen-III synthase && PF02602:Uroporphyrinogen-III synthase HemD	HEM4
E2C16_RS04715	hemB	NZ_CP038012.1	975926	976906	+	981	2168	2489	2114	4461	5200	5554	4024	5914	5200	1169.15	831.15	901.827	590.2	619.304	901.367	892.158	924.902	917.623	protein_coding	porphobilinogen synthase && PF00490:Delta-aminolevulinic acid dehydratase	-
E2C16_RS04720	hemL	NZ_CP038012.1	976907	978199	+	1293	1401	2360	1935	5353	5685	4635	13830	19730	17457	573.22	597.912	626.282	537.322	513.69	570.711	2326.36	2341.06	2337.23	protein_coding	glutamate-1-semialdehyde 2%2C1-aminomutase && PF00202:Aminotransferase class-III	Aminotran_3
E2C16_RS04725	-	NZ_CP038012.1	978323	979165	+	843	26	56	39	378	337	281	201	266	225	16.3165	21.7613	19.3608	58.197	46.7059	53.0693	51.8587	48.4102	46.2046	protein_coding	hypothetical protein && -	-
E2C16_RS04735	-	NZ_CP038012.1	979713	982358	+	2646	591	716	592	1383	1497	1483	2989	4237	3712	118.162	88.6435	93.6309	67.8373	66.1	89.2311	245.691	245.67	242.856	protein_coding	valine--tRNA ligase && PF00133:tRNA synthetases class I (I, L, M and V)|PF10458:Valyl tRNA synthetase tRNA binding arm|PF08264:Anticodon-binding domain of tRNA	-
E2C16_RS04740	-	NZ_CP038012.1	982523	983059	+	537	7	11	6	40	32	32	34	42	40	6.89613	6.7103	4.67589	9.66767	6.96218	9.48725	13.7707	11.9994	12.8948	protein_coding	TetR/AcrR family transcriptional regulator && PF00440:Bacterial regulatory proteins, tetR family	TetR_N
E2C16_RS04745	-	NZ_CP038012.1	983237	984133	+	897	4	6	11	19	45	20	1	4	1	2.35912	2.1912	5.13201	2.74914	5.86124	3.54979	0.242471	0.684149	0.192991	protein_coding	3-keto-5-aminohexanoate cleavage protein && PF05853:3-keto-5-aminohexanoate cleavage enzyme	-
E2C16_RS04750	-	NZ_CP038012.1	984130	985095	+	966	3	7	7	23	17	23	5	5	1	1.64296	2.3738	3.03255	3.0902	2.05609	3.79067	1.12576	0.794102	0.179206	protein_coding	L-carnitine dehydrogenase && PF02737:3-hydroxyacyl-CoA dehydrogenase, NAD binding domain|PF00725:3-hydroxyacyl-CoA dehydrogenase, C-terminal domain	3HCDH_N
E2C16_RS04755	-	NZ_CP038012.1	985123	985593	+	471	0	0	1	8	3	5	0	2	2	0	0	0.888518	2.20448	0.744166	1.69011	0	0.651467	0.735088	protein_coding	thioesterase && PF13279:Thioesterase-like superfamily	-
E2C16_RS04760	-	NZ_CP038012.1	985629	986852	+	1224	139	178	185	235	266	207	29	63	43	60.0779	47.639	63.2525	24.9185	25.3904	26.9249	5.15311	7.89664	6.08159	protein_coding	glycine betaine/L-proline ABC transporter ATP-binding protein && PF00571:CBS domain|PF00005:ABC transporter	ABC_tran
E2C16_RS04765	-	NZ_CP038012.1	986849	987697	+	849	30	71	62	71	97	56	9	13	7	18.6937	27.3952	30.5613	10.8539	13.3485	10.5013	2.30562	2.34919	1.42732	protein_coding	proline/glycine betaine ABC transporter permease && PF00528:Binding-protein-dependent transport system inner membrane component	BPD_transp_1
E2C16_RS04770	-	NZ_CP038012.1	987724	988563	+	840	268	461	303	981	1010	656	318	407	328	168.786	179.782	150.956	151.574	140.479	124.334	82.3381	74.3359	67.5966	protein_coding	glycine betaine ABC transporter substrate-binding protein && PF04069:Substrate binding domain of ABC-type glycine betaine transport system	-
E2C16_RS04775	-	NZ_CP038012.1	988889	989278	+	390	7	15	13	70	73	53	9	29	13	9.49544	12.5994	13.9497	23.2954	21.8689	21.636	5.01916	11.4082	5.77044	protein_coding	prepilin-type N-terminal cleavage/methylation domain-containing protein && PF13544:Type IV pilin N-term methylation site GFxxxE	-
E2C16_RS04780	-	NZ_CP038012.1	989275	989685	+	411	0	1	1	10	36	11	3	8	5	0	0.797043	1.01823	3.15787	10.2336	4.26104	1.58757	2.98629	2.106	protein_coding	type II secretion system protein && PF13544:Type IV pilin N-term methylation site GFxxxE	-
E2C16_RS04785	-	NZ_CP038012.1	989701	990729	+	1029	42	74	58	423	453	227	115	162	168	21.5931	23.5581	23.5885	53.3533	51.4342	35.1217	24.3072	24.1537	28.2634	protein_coding	type II secretion system protein && -	-
E2C16_RS04790	-	NZ_CP038012.1	990803	991597	-	795	94	112	107	360	431	236	295	464	385	62.5522	46.1503	56.3253	58.7722	63.3402	47.2617	80.7064	89.5435	83.8347	protein_coding	ATP-grasp domain-containing protein && PF08443:RimK-like ATP-grasp domain	-
E2C16_RS04795	-	NZ_CP038012.1	991594	992460	-	867	69	79	72	282	338	204	179	202	206	42.1029	29.8491	34.7537	42.2149	45.5478	37.4607	44.9042	35.745	41.1318	protein_coding	RimK family alpha-L-glutamate ligase && PF08443:RimK-like ATP-grasp domain	-
E2C16_RS04800	-	NZ_CP038012.1	992521	993741	+	1221	45	70	45	222	194	165	187	212	156	19.4975	18.7805	15.4235	23.5979	18.5633	21.5146	33.3103	26.6381	22.1176	protein_coding	bifunctional folylpolyglutamate synthase/dihydrofolate synthase && PF08245:Mur ligase middle domain	-
E2C16_RS04805	-	NZ_CP038012.1	993853	995559	+	1707	141	216	175	609	648	452	266	391	312	43.6986	41.4519	42.9034	46.3042	44.3518	42.157	33.8923	35.142	31.6411	protein_coding	GGDEF domain-containing protein && PF00990:Diguanylate cyclase, GGDEF domain|PF13185:GAF domain	GGDEF
E2C16_RS04810	-	NZ_CP038012.1	995576	997327	+	1752	89	175	143	263	231	177	295	440	360	26.8743	32.7211	34.1577	19.4831	15.4045	16.0844	36.6219	38.5302	35.5712	protein_coding	GGDEF domain-containing protein && PF00990:Diguanylate cyclase, GGDEF domain	GGDEF
E2C16_RS04815	-	NZ_CP038012.1	997549	998889	+	1341	222	332	264	885	922	1111	131	250	165	87.5802	81.1023	82.3877	85.6546	80.3289	131.902	21.2469	28.6019	21.3003	protein_coding	hypothetical protein && PF04294:VanW like protein|PF07501:G5 domain	-
E2C16_RS04820	tadA	NZ_CP038012.1	998907	1000571	+	1665	228	315	296	824	922	1070	174	250	171	72.444	61.9755	74.3986	64.2317	64.6973	102.314	22.7294	23.0361	17.7792	protein_coding	Flp pilus assembly complex ATPase component TadA && PF05157:Type II secretion system (T2SS), protein E, N-terminal domain|PF00437:Type II/IV secretion system protein	-
E2C16_RS04825	-	NZ_CP038012.1	1000582	1001622	+	1041	42	73	69	196	183	220	53	88	45	21.3442	22.9718	27.7387	24.4366	20.5386	33.6463	11.0733	12.9693	7.48328	protein_coding	type IV pilus twitching motility protein PilT && PF00437:Type II/IV secretion system protein	-
E2C16_RS04830	-	NZ_CP038012.1	1001622	1002827	+	1206	380	511	364	322	358	355	79	137	121	166.693	138.802	126.311	34.6533	34.6821	46.8647	14.2473	17.4284	17.3687	protein_coding	type II secretion system F family protein && PF00482:Type II secretion system (T2SS), protein F	-
E2C16_RS04840	-	NZ_CP038012.1	1003054	1003527	+	474	1101	1607	1323	1506	1291	1490	329	469	438	1228.83	1110.61	1168.07	412.366	318.213	500.464	150.963	151.802	159.965	protein_coding	prepilin-type N-terminal cleavage/methylation domain-containing protein && PF13544:Type IV pilin N-term methylation site GFxxxE	-
E2C16_RS04845	-	NZ_CP038012.1	1003699	1004688	+	990	19	23	22	130	177	89	31	53	56	10.1531	7.61056	9.29982	17.0429	20.8885	14.3126	6.81051	8.21342	9.79226	protein_coding	pilus assembly protein PilM && PF11104:Type IV pilus assembly protein PilM;	-
E2C16_RS04850	-	NZ_CP038012.1	1004678	1005262	+	585	12	8	2	24	39	21	10	14	9	10.8519	4.47979	1.43074	5.32466	7.78894	5.71516	3.71789	3.6716	2.66328	protein_coding	hypothetical protein && -	-
E2C16_RS04855	-	NZ_CP038012.1	1005259	1005942	+	684	6	17	12	60	47	45	24	20	21	4.64063	8.14173	7.34197	11.385	8.02807	10.4742	7.63147	4.48598	5.31488	protein_coding	hypothetical protein && -	-
E2C16_RS04860	-	NZ_CP038012.1	1005943	1006698	+	756	12	13	15	83	87	68	28	34	21	8.39733	5.63307	8.30341	14.2493	13.4452	14.3203	8.05544	6.89986	4.8087	protein_coding	prepilin peptidase && PF06750:Bacterial Peptidase A24 N-terminal domain|PF01478:Type IV leader peptidase family	-
E2C16_RS04865	-	NZ_CP038012.1	1006785	1007429	+	645	87	157	148	567	817	568	874	1007	1033	71.3577	79.7377	96.0261	114.093	147.99	140.202	294.717	239.526	277.249	protein_coding	hypothetical protein && -	-
E2C16_RS04870	maf	NZ_CP038012.1	1007525	1008133	+	609	241	384	286	471	628	457	626	829	777	209.354	206.556	196.533	100.378	120.479	119.471	223.568	208.843	220.868	protein_coding	septum formation protein Maf && PF02545:Maf-like protein	Maf
E2C16_RS04875	radC	NZ_CP038012.1	1008130	1008828	+	699	158	267	184	482	647	492	823	1036	896	119.581	125.129	110.161	89.4965	108.143	112.061	256.08	227.387	221.902	protein_coding	JAB domain-containing protein && PF04002:RadC-like JAB domain	RadC
E2C16_RS04880	-	NZ_CP038012.1	1008920	1009936	+	1017	1117	1934	1448	4181	4832	3385	6553	8590	7786	581.05	622.959	595.847	533.575	555.105	529.91	1401.43	1295.85	1325.33	protein_coding	rod shape-determining protein && PF06723:MreB/Mbl protein	-
E2C16_RS04885	mreC	NZ_CP038012.1	1010091	1010996	+	906	397	494	366	1205	1477	968	2397	3410	3106	231.816	178.617	169.06	172.622	190.468	170.103	575.43	577.443	593.476	protein_coding	rod shape-determining protein MreC && PF04085:rod shape-determining protein MreC	-
E2C16_RS04890	mreD	NZ_CP038012.1	1010993	1011517	+	525	21	28	18	170	224	113	237	357	280	21.1613	17.4712	14.3483	42.0268	49.8492	34.2676	98.1843	104.326	92.327	protein_coding	rod shape-determining protein MreD && PF04093:rod shape-determining protein MreD	-
E2C16_RS04895	minC	NZ_CP038012.1	1011550	1012221	+	672	200	379	272	1291	1312	897	1548	2040	1937	157.45	184.754	169.39	249.341	228.105	212.514	501.019	465.741	498.988	protein_coding	septum site-determining protein MinC && PF03775:Septum formation inhibitor MinC, C-terminal domain	-
E2C16_RS04900	minD	NZ_CP038012.1	1012223	1013020	+	798	438	744	577	2374	2796	1839	3151	4418	4160	290.371	305.417	302.594	386.113	409.358	366.897	858.813	849.388	902.444	protein_coding	septum site-determining protein MinD && PF01656:CobQ/CobB/MinD/ParA nucleotide binding domain	CbiA
E2C16_RS04905	-	NZ_CP038012.1	1013200	1013742	+	543	0	1	0	3	7	7	0	3	2	0	0.603287	0	0.717064	1.50615	2.0524	0	0.847627	0.637617	protein_coding	peptidoglycan DD-metalloendopeptidase family protein && PF01551:Peptidase family M23	Peptidase_M23
E2C16_RS04910	-	NZ_CP038012.1	1013739	1014338	+	600	3	2	7	10	11	7	2	3	7	2.64516	1.09195	4.88241	2.16314	2.14196	1.85743	0.724989	0.767102	2.01965	protein_coding	hypothetical protein && PF02163:Peptidase family M50	Peptidase_M50
E2C16_RS04915	rplU	NZ_CP038012.1	1014587	1014895	+	309	764	1564	1285	5302	5798	4040	14711	21904	18681	1308.03	1658.07	1740.33	2226.99	2192.25	2081.55	10354.7	10875.5	10465.8	protein_coding	50S ribosomal protein L21 && PF00829:Ribosomal prokaryotic L21 protein	-
E2C16_RS04920	-	NZ_CP038012.1	1014902	1015231	+	330	332	520	358	1282	1869	1226	4877	6060	5771	532.238	516.194	454	504.209	661.706	591.482	3214.34	2817.36	3027.38	protein_coding	ribosomal-processing cysteine protease Prp && PF04327:Cysteine peptidase C108, N-terminal of ribosomal L27	-
E2C16_RS04925	rpmA	NZ_CP038012.1	1015244	1015534	+	291	1884	1896	1232	2842	5846	4296	7747	10214	11813	3425.07	2134.37	1771.76	1267.56	2347.12	2350.37	5790.2	5385	7027.44	protein_coding	50S ribosomal protein L27 && -	-
E2C16_RS04930	-	NZ_CP038012.1	1015753	1016271	+	519	21	44	25	145	211	89	60	100	59	21.4059	27.7721	20.1586	36.2608	47.499	27.3016	25.1441	29.5608	19.6795	protein_coding	hypothetical protein && PF14689:Sensor_kinase_SpoOB-type, alpha-helical domain	-
E2C16_RS04935	obgE	NZ_CP038012.1	1016284	1017570	+	1287	214	318	226	1132	1135	890	849	1053	957	87.9664	80.9417	73.4881	114.157	103.035	110.097	143.477	125.526	128.725	protein_coding	GTPase ObgE && PF01018:GTP1/OBG|PF01926:50S ribosome-binding GTPase|PF09269:Domain of unknown function (DUF1967)	-
E2C16_RS04940	-	NZ_CP038012.1	1017597	1018052	+	456	29	54	39	238	271	198	223	307	218	33.6446	38.7929	35.7921	67.7405	69.4343	69.1298	106.364	103.29	82.7602	protein_coding	ACT domain-containing protein && -	-
E2C16_RS04945	pheA	NZ_CP038012.1	1018069	1018956	+	888	131	229	134	712	805	469	768	1135	995	78.0441	84.4785	63.1508	104.065	105.914	84.0862	188.105	196.095	193.972	protein_coding	prephenate dehydratase && PF01842:ACT domain|PF00800:Prephenate dehydratase	ACT
E2C16_RS04950	-	NZ_CP038012.1	1019091	1020212	+	1122	13	11	8	45	29	52	10	12	7	6.1296	3.21162	2.9839	5.20542	3.01978	7.37862	1.93847	1.64086	1.08003	protein_coding	LysM peptidoglycan-binding domain-containing protein && PF01476:LysM domain	LysM
E2C16_RS04955	-	NZ_CP038012.1	1020223	1021086	+	864	7	14	7	53	58	41	2	10	4	4.28614	5.30809	3.39056	7.96156	7.84303	7.55501	0.503465	1.7757	0.80145	protein_coding	aminoglycoside phosphotransferase family protein && PF01636:Phosphotransferase enzyme family	APH
E2C16_RS04960	-	NZ_CP038012.1	1021098	1021817	+	720	233	403	337	800	850	508	1855	2540	2489	171.2	183.356	195.878	144.209	137.929	112.33	560.356	541.233	598.442	protein_coding	YebC/PmpR family DNA-binding transcriptional regulator && PF01709:Transcriptional regulator	-
E2C16_RS04965	-	NZ_CP038012.1	1022083	1022304	+	222	1538	2521	1703	8085	9974	8900	26473	35773	36836	3665.09	3720.01	3210.32	4726.76	5249.11	6382.66	25936	24722.1	28724.3	protein_coding	hypothetical protein && -	-
E2C16_RS04970	ruvA	NZ_CP038012.1	1022570	1023175	+	606	20	47	33	191	217	119	60	144	127	17.4598	25.4067	22.7892	40.9069	41.8366	31.2636	21.5343	36.4563	36.2795	protein_coding	Holliday junction branch migration protein RuvA && PF14520:Helix-hairpin-helix domain|PF07499:RuvA, C-terminal domain|PF01330:RuvA N terminal domain	-
E2C16_RS04975	ruvB	NZ_CP038012.1	1023211	1024221	+	1011	144	194	168	504	521	429	469	678	615	75.3517	62.86	69.5417	64.7017	60.2083	67.5571	100.896	102.887	105.306	protein_coding	Holliday junction branch migration DNA helicase RuvB && PF05491:Holliday junction DNA helicase ruvB C-terminus|PF05496:Holliday junction DNA helicase ruvB N-terminus	-
E2C16_RS04980	queA	NZ_CP038012.1	1024244	1025272	+	1029	445	729	640	870	931	839	918	1255	1080	228.784	232.079	260.287	109.734	105.707	129.811	194.035	187.116	181.693	protein_coding	tRNA preQ1(34) S-adenosylmethionine ribosyltransferase-isomerase QueA && PF02547:Queuosine biosynthesis protein	-
E2C16_RS04985	tgt	NZ_CP038012.1	1025373	1026512	+	1140	310	577	415	1719	1758	1373	1875	2454	2171	143.859	165.804	152.346	195.707	180.17	191.748	357.725	330.258	329.674	protein_coding	tRNA guanosine(34) transglycosylase Tgt && PF01702:Queuine tRNA-ribosyltransferase	TGT
E2C16_RS04990	yajC	NZ_CP038012.1	1026553	1026825	+	273	2024	2734	2324	4728	5726	5740	5305	7312	7853	3922.2	3280.65	3562.55	2247.77	2450.52	3347.45	4226.45	4109.2	4979.7	protein_coding	preprotein translocase subunit YajC && -	-
E2C16_RS04995	-	NZ_CP038012.1	1026945	1027586	+	642	6	15	18	88	63	53	24	28	27	4.94422	7.65385	11.7334	17.7903	11.465	13.1433	8.13072	6.69123	7.28046	protein_coding	DUF421 domain-containing protein && PF04239:Protein of unknown function (DUF421)	-
E2C16_RS05000	-	NZ_CP038012.1	1027577	1029097	-	1521	3	4	6	10	14	3	3	1	2	1.04345	0.861498	1.65086	0.85331	1.0754	0.31402	0.428988	0.100868	0.227631	protein_coding	oligosaccharide flippase family protein && PF01943:Polysaccharide biosynthesis protein|PF14667:Polysaccharide biosynthesis C-terminal domain	-
E2C16_RS05005	-	NZ_CP038012.1	1029279	1030124	+	846	170	250	196	397	457	285	327	452	400	106.307	96.804	96.9556	60.9055	63.1125	53.6339	84.0679	81.9693	81.8502	protein_coding	transcription antiterminator && PF03123:CAT RNA binding domain|PF00874:PRD domain	PRD
E2C16_RS05010	-	NZ_CP038012.1	1030370	1032406	+	2037	164	271	197	334	317	429	740	1211	867	42.5926	43.5815	40.4727	21.281	18.1818	33.5298	79.0121	91.2087	73.6814	protein_coding	PTS transporter subunit EIIC && PF00367:phosphotransferase system, EIIB|PF02378:Phosphotransferase system, EIIC|PF00358:phosphoenolpyruvate-dependent sugar phosphotransferase system, EIIA 1	-
E2C16_RS05015	-	NZ_CP038012.1	1032696	1033019	+	324	66	106	62	444	518	290	172	261	198	107.766	107.173	80.0818	177.858	186.79	142.501	115.461	123.589	105.791	protein_coding	hypothetical protein && PF13797:Post-transcriptional regulator	-
E2C16_RS05020	secDF	NZ_CP038012.1	1033132	1035405	+	2274	653	1111	796	3070	3264	2068	3365	4839	4381	151.916	160.047	146.491	175.22	167.699	144.785	321.846	326.474	333.513	protein_coding	protein translocase subunit SecDF && PF07549:SecD/SecF GG Motif|PF02355:Protein export membrane protein	-
E2C16_RS05025	-	NZ_CP038012.1	1035497	1035829	+	333	271	351	300	451	520	469	171	275	263	430.533	345.292	377.02	175.78	182.444	224.23	111.688	126.699	136.723	protein_coding	DUF1049 domain-containing protein && PF06305:Protein of unknown function (DUF1049)	-
E2C16_RS05030	recJ	NZ_CP038012.1	1035993	1038332	+	2340	401	631	548	1205	1352	938	1446	2057	1794	90.6588	88.3359	98.0058	66.8355	67.5041	63.8193	134.402	134.866	132.72	protein_coding	single-stranded-DNA-specific exonuclease RecJ && PF01368:DHH family|PF10141:Single-strand DNA-specific exonuclease, C terminal domain|PF02272:DHHA1 domain	-
E2C16_RS05035	-	NZ_CP038012.1	1038332	1038844	+	513	270	411	330	762	860	529	781	1163	1071	278.438	262.451	269.205	192.785	195.862	164.174	331.121	347.813	361.412	protein_coding	adenine phosphoribosyltransferase && PF00156:Phosphoribosyl transferase domain	Pribosyltran
E2C16_RS05040	-	NZ_CP038012.1	1039269	1041467	+	2199	411	793	587	2539	2710	1703	1998	2884	2306	98.8777	118.133	111.712	149.856	143.984	123.297	197.616	201.212	181.537	protein_coding	bifunctional (p)ppGpp synthetase/guanosine-3'%2C5'-bis(diphosphate) 3'-pyrophosphohydrolase && PF13328:HD domain|PF02824:TGS domain|PF13291:ACT domain|PF04607:Region found in RelA / SpoT proteins	-
E2C16_RS05045	-	NZ_CP038012.1	1041485	1041925	+	441	179	279	171	734	940	630	639	970	934	214.732	207.248	162.272	216.02	249.034	227.44	315.148	337.455	366.639	protein_coding	D-tyrosyl-tRNA(Tyr) deacylase && PF02580:D-Tyr-tRNA(Tyr) deacylase	-
E2C16_RS05050	-	NZ_CP038012.1	1042007	1043548	-	1542	279	526	353	1862	2011	1270	1180	1781	1513	95.7197	111.744	95.8026	156.723	152.369	131.125	166.437	177.2	169.857	protein_coding	SH3 domain-containing protein && PF08239:Bacterial SH3 domain|PF01520:N-acetylmuramoyl-L-alanine amidase	SH3_3
E2C16_RS05055	-	NZ_CP038012.1	1043988	1045265	+	1278	74	89	76	203	207	155	277	360	342	30.6325	22.813	24.8868	20.6159	18.9238	19.3093	47.1413	43.217	46.326	protein_coding	histidine--tRNA ligase && PF03129:Anticodon binding domain|PF13393:Histidyl-tRNA synthetase	HGTP_anticodon
E2C16_RS05060	aspS	NZ_CP038012.1	1045273	1047039	+	1767	290	362	319	361	404	448	699	934	835	86.8246	67.1113	75.5512	26.5159	26.7125	40.3651	86.0386	81.0949	81.805	protein_coding	aspartate--tRNA ligase && PF00152:tRNA synthetases class II (D, K and N)|PF01336:OB-fold nucleic acid binding domain|PF02938:GAD domain	tRNA-synt_2
E2C16_RS05065	ssrS	NZ_CP038012.1	1047110	1047296	+	187	1298	678	350	401	773	514	300	425	401	3672.1	1187.71	783.274	278.317	482.956	437.609	348.925	348.683	371.221	protein_coding	6S RNA && -	-
E2C16_RS05070	-	NZ_CP038012.1	1047416	1048183	+	768	591	884	717	1029	1209	822	1010	1547	1441	407.106	377.064	390.702	173.896	183.922	170.402	286.031	309.038	324.813	protein_coding	tRNA threonylcarbamoyladenosine dehydratase && PF00899:ThiF family	-
E2C16_RS05075	-	NZ_CP038012.1	1048468	1050069	-	1602	147	253	176	988	1155	740	76	118	104	48.5441	51.7347	45.9766	80.0443	84.2343	73.5418	10.3182	11.3006	11.2383	protein_coding	long-chain-fatty-acid--CoA ligase && PF13193:AMP-binding enzyme C-terminal domain|PF00501:AMP-binding enzyme	AMP-binding
E2C16_RS05080	-	NZ_CP038012.1	1050269	1051453	-	1185	148	290	216	1492	1737	1063	280	380	304	66.0731	80.1684	76.2821	163.413	171.258	142.817	51.3916	49.1981	44.4105	protein_coding	NAD-dependent malic enzyme && PF00390:Malic enzyme, N-terminal domain|PF03949:Malic enzyme, NAD binding domain	malic
E2C16_RS05085	-	NZ_CP038012.1	1051735	1052385	-	651	5	19	18	111	147	43	5	7	4	4.06322	9.56085	11.5712	22.1298	26.3819	10.516	1.67048	1.64968	1.06368	protein_coding	LytTR family transcriptional regulator && PF04397:LytTr DNA-binding domain	LytTR
E2C16_RS05090	aceA	NZ_CP038012.1	1052573	1053856	+	1284	168	275	197	311	429	400	13	15	15	69.2191	70.1603	64.2079	31.4363	39.0357	49.5975	2.20207	1.79229	2.02235	protein_coding	isocitrate lyase && PF00463:Isocitrate lyase family	-
E2C16_RS05095	-	NZ_CP038012.1	1054029	1054157	+	129	13	13	6	8	37	25	0	1	1	53.3133	33.0124	19.4647	8.0489	33.5105	30.8543	0	1.18931	1.34196	protein_coding	YhfH family protein && -	-
E2C16_RS05100	-	NZ_CP038012.1	1054232	1056415	+	2184	65	134	79	105	156	159	8	15	4	15.745	20.0991	15.1378	6.23983	8.34529	11.5907	0.796692	1.05371	0.317057	protein_coding	malate synthase G && PF01274:Malate synthase	-
E2C16_RS05105	-	NZ_CP038012.1	1056616	1057011	+	396	0	3	12	30	39	25	5	7	6	0	2.4817	12.6816	9.83246	11.5064	10.051	2.74617	2.71198	2.62293	protein_coding	CidA/LrgA family holin-like protein && PF03788:LrgA family	-
E2C16_RS05110	-	NZ_CP038012.1	1057013	1057699	+	687	10	17	15	55	92	46	30	38	37	7.7006	8.10617	9.13738	10.3906	15.6459	10.6602	9.49768	8.48614	9.32341	protein_coding	LrgB family protein && PF04172:LrgB-like family	-
E2C16_RS05120	-	NZ_CP038012.1	1059859	1060080	+	222	0	0	0	3	4	2	0	0	0	0	0	0	1.7539	2.10512	1.43431	0	0	0	protein_coding	hypothetical protein && -	-
E2C16_RS05125	-	NZ_CP038012.1	1060774	1061703	+	930	160	200	189	317	318	303	248	283	284	91.0162	70.4483	85.0484	44.2397	39.9497	51.871	57.9991	46.686	52.8647	protein_coding	MBL fold metallo-hydrolase && PF00753:Metallo-beta-lactamase superfamily	Lactamase_B
E2C16_RS05130	-	NZ_CP038012.1	1061967	1062845	+	879	3	3	4	14	31	11	4	4	3	1.80557	1.11804	1.9044	2.06717	4.12043	1.99236	0.989746	0.698159	0.59083	protein_coding	patatin-like phospholipase family protein && PF01734:Patatin-like phospholipase	-
E2C16_RS05135	-	NZ_CP038012.1	1063232	1063534	+	303	79	122	124	258	243	148	104	185	147	137.932	131.899	171.264	110.513	93.6986	77.7649	74.6524	93.6725	83.9856	protein_coding	hypothetical protein && -	-
E2C16_RS05140	-	NZ_CP038012.1	1063734	1067591	+	3858	37	78	85	480	669	332	348	426	394	5.07366	6.62302	9.22027	16.1479	20.2597	13.7006	19.6187	16.9407	17.6793	protein_coding	AAA family ATPase && PF13087:AAA domain|PF13086:AAA domain	-
E2C16_RS05145	-	NZ_CP038012.1	1067596	1068357	+	762	41	75	54	183	182	135	208	248	243	28.465	32.2426	29.6569	31.1697	27.9053	28.2061	59.3692	49.9321	55.2054	protein_coding	hypothetical protein && -	-
E2C16_RS05150	ytaF	NZ_CP038012.1	1068607	1069239	+	633	0	7	5	8	5	6	23	26	29	0	3.62258	3.30562	1.6403	0.92286	1.50908	7.90273	6.30163	7.93093	protein_coding	sporulation membrane protein YtaF && PF02659:Putative manganese efflux pump	-
E2C16_RS05155	-	NZ_CP038012.1	1069372	1069674	-	303	2	6	5	36	29	11	7	13	5	3.49196	6.48683	6.90581	15.4204	11.1821	5.77983	5.02468	6.5824	2.85665	protein_coding	DUF1805 domain-containing protein && PF08827:Domain of unknown function (DUF1805)	-
E2C16_RS05160	-	NZ_CP038012.1	1069812	1070279	+	468	12	21	18	168	190	115	19	55	40	13.5649	14.6993	16.0958	46.5907	47.4326	39.1216	8.83	18.0302	14.796	protein_coding	low molecular weight phosphotyrosine protein phosphatase && PF01451:Low molecular weight phosphotyrosine protein phosphatase	LMWPc
E2C16_RS05165	-	NZ_CP038012.1	1070334	1070531	+	198	0	0	0	10	32	6	0	1	2	0	0	0	6.55498	18.8823	4.82448	0	0.774851	1.74862	protein_coding	hypothetical protein && -	-
E2C16_RS05170	-	NZ_CP038012.1	1070584	1071408	-	825	180	423	287	602	704	458	502	772	758	115.425	167.962	145.584	94.7063	99.6984	88.3845	132.344	143.564	159.054	protein_coding	ABC transporter substrate-binding protein && PF03180:NLPA lipoprotein	-
E2C16_RS05175	-	NZ_CP038012.1	1071424	1072089	-	666	33	35	40	111	172	89	42	69	58	26.2133	17.2154	25.1347	21.6314	30.1734	21.2755	13.716	15.8949	15.0759	protein_coding	ABC transporter permease && PF00528:Binding-protein-dependent transport system inner membrane component	BPD_transp_1
E2C16_RS05180	-	NZ_CP038012.1	1072086	1072823	-	738	73	145	129	338	418	221	104	171	150	52.3297	64.3629	73.151	59.4424	66.1743	47.6761	30.65	35.5486	35.1856	protein_coding	ATP-binding cassette domain-containing protein && PF00005:ABC transporter	ABC_tran
E2C16_RS05185	-	NZ_CP038012.1	1073467	1074675	+	1209	110	232	144	902	920	636	325	511	440	48.1336	62.8616	49.8452	96.8315	88.906	83.7521	58.4669	64.8452	63.0023	protein_coding	glycine betaine/L-proline ABC transporter ATP-binding protein && PF00005:ABC transporter	ABC_tran
E2C16_RS05190	-	NZ_CP038012.1	1074672	1075499	+	828	65	89	50	323	356	254	147	216	185	41.5303	35.2114	25.2713	50.6301	50.233	48.8392	38.6136	40.0227	38.6787	protein_coding	proline/glycine betaine ABC transporter permease && PF00528:Binding-protein-dependent transport system inner membrane component	BPD_transp_1
E2C16_RS05195	-	NZ_CP038012.1	1075521	1076399	+	879	222	318	286	997	1106	771	457	755	597	133.612	118.512	136.165	147.212	147.006	139.647	113.079	131.778	117.575	protein_coding	glycine betaine ABC transporter substrate-binding protein && PF04069:Substrate binding domain of ABC-type glycine betaine transport system	-
E2C16_RS05205	-	NZ_CP038012.1	1076913	1077248	+	336	42	57	36	60	75	30	524	835	699	66.1289	55.5724	44.8384	23.1765	26.079	14.215	339.191	381.268	360.137	protein_coding	YolD-like family protein && PF08863:YolD-like protein	-
E2C16_RS05210	-	NZ_CP038012.1	1077496	1078437	+	942	598	1100	844	2322	2242	1552	2362	3798	2958	335.84	382.53	374.955	319.925	278.07	262.304	545.358	618.568	543.597	protein_coding	protoheme IX farnesyltransferase && PF01040:UbiA prenyltransferase family	UbiA
E2C16_RS05215	-	NZ_CP038012.1	1078561	1080045	-	1485	1647	2713	2060	3716	3178	3261	7037	9697	8684	586.744	598.476	580.534	324.777	250.033	349.614	1030.66	1001.83	1012.33	protein_coding	catalase && PF00199:Catalase|PF06628:Catalase-related immune-responsive	Catalase
E2C16_RS05220	-	NZ_CP038012.1	1080952	1081581	-	630	51	80	48	279	288	161	160	253	232	42.8264	41.5981	31.8851	57.4778	53.4099	40.6865	55.2373	61.6117	63.7496	protein_coding	glycerol-3-phosphate acyltransferase && PF02660:Glycerol-3-phosphate acyltransferase	-
E2C16_RS05225	-	NZ_CP038012.1	1081804	1082244	+	441	930	1091	865	1043	1203	898	1655	2232	1965	1115.64	810.419	820.852	306.96	318.711	324.192	816.229	776.495	771.354	protein_coding	DUF948 domain-containing protein && PF06103:Bacterial protein of unknown function (DUF948)	-
E2C16_RS05230	-	NZ_CP038012.1	1082258	1082710	+	453	1589	2487	2179	1417	1458	1382	1371	2012	1844	1855.7	1798.46	2013.01	405.983	376.035	485.707	658.252	681.417	704.681	protein_coding	DUF948 domain-containing protein && PF06103:Bacterial protein of unknown function (DUF948)	-
E2C16_RS05235	-	NZ_CP038012.1	1082842	1083288	-	447	1123	1602	1364	1295	1415	1171	600	947	871	1329.09	1174.03	1277.01	376.009	369.844	417.075	291.942	325.032	337.319	protein_coding	DUF948 domain-containing protein && PF06103:Bacterial protein of unknown function (DUF948)	-
E2C16_RS05240	-	NZ_CP038012.1	1083329	1083823	-	495	522	787	639	741	830	661	340	519	419	557.888	520.827	540.235	194.289	195.904	212.599	149.392	160.859	146.534	protein_coding	DUF948 domain-containing protein && PF06103:Bacterial protein of unknown function (DUF948)	-
E2C16_RS05245	-	NZ_CP038012.1	1083868	1084620	-	753	277	467	315	964	964	741	330	462	346	194.611	203.163	175.066	166.157	149.572	156.671	95.3173	94.1305	79.5447	protein_coding	arylamine N-acetyltransferase && PF00797:N-acetyltransferase	Acetyltransf_2
E2C16_RS05250	-	NZ_CP038012.1	1084675	1085088	-	414	14	25	21	59	81	44	0	2	2	17.89	19.7817	21.2279	18.4964	22.8588	16.9207	0	0.741162	0.836295	protein_coding	hypothetical protein && -	-
E2C16_RS05255	-	NZ_CP038012.1	1085246	1086739	-	1494	66	118	76	430	541	260	142	205	194	23.3709	25.8735	21.2888	37.3555	42.3074	27.7069	20.6724	21.0517	22.4792	protein_coding	peptide MFS transporter && PF00854:POT family	-
E2C16_RS05260	-	NZ_CP038012.1	1087132	1087416	-	285	10	7	1	16	20	12	2	2	2	18.5625	8.04594	1.46839	7.28637	8.19888	6.70349	1.52629	1.07663	1.21483	protein_coding	PepSY domain-containing protein && -	-
E2C16_RS05265	ahpC	NZ_CP038012.1	1087834	1088403	+	570	3600	5910	4624	17054	15165	12970	33042	44779	42793	3341.25	3396.54	3394.92	3883.18	3108.4	3622.68	12607.9	12052.7	12996.5	protein_coding	peroxiredoxin && PF00578:AhpC/TSA family	-
E2C16_RS05270	ahpF	NZ_CP038012.1	1088611	1090146	+	1536	1198	2119	1594	8469	7033	6000	5877	8188	7603	412.617	451.922	434.294	715.611	534.957	621.906	832.18	817.843	856.887	protein_coding	alkyl hydroperoxide reductase subunit F && PF13192:Thioredoxin domain|PF07992:Pyridine nucleotide-disulphide oxidoreductase	Pyr_redox_2
E2C16_RS05275	-	NZ_CP038012.1	1090180	1091031	-	852	81	125	84	319	424	324	74	117	111	50.2953	48.0611	41.2598	48.5945	58.1428	60.5439	18.8906	21.0683	22.5535	protein_coding	ABC transporter permease && PF01061:ABC-2 type transporter	ABC2_membrane
E2C16_RS05285	-	NZ_CP038012.1	1092249	1094135	+	1887	218	309	211	1339	1392	866	1172	1722	1526	61.1176	53.6427	46.7948	92.0969	86.186	73.0652	135.085	140.005	139.995	protein_coding	ABC-F family ATP-binding cassette domain-containing protein && PF12848:ABC transporter|PF16326:ABC transporter C-terminal domain|PF00005:ABC transporter	ABC_tran
E2C16_RS05290	-	NZ_CP038012.1	1094149	1094406	+	258	11	6	4	26	56	38	61	73	64	22.5556	7.61825	6.48825	13.0795	25.3593	23.4492	51.4237	43.4097	42.9428	protein_coding	hypothetical protein && -	-
E2C16_RS05295	-	NZ_CP038012.1	1094426	1095559	+	1134	316	498	453	1743	1898	1373	2053	2950	2558	147.42	143.86	167.175	199.49	195.548	192.762	393.757	399.11	390.497	protein_coding	virulence factor && PF08712:Scaffold protein Nfu/NifU N terminal|PF13646:HEAT repeats|PF13769:Virulence factor	-
E2C16_RS05300	-	NZ_CP038012.1	1095775	1096200	+	426	14	22	18	226	337	184	161	150	185	17.386	16.9175	17.6828	68.8549	92.4251	68.7659	82.1995	54.0213	75.1782	protein_coding	hypothetical protein && -	-
E2C16_RS05305	-	NZ_CP038012.1	1096343	1096780	+	438	85	105	100	620	765	542	384	522	493	102.666	78.5306	95.5461	183.719	204.06	197.011	190.682	182.844	194.851	protein_coding	BrxA/BrxB family bacilliredoxin && PF06491:Disulphide isomerase	-
E2C16_RS05310	-	NZ_CP038012.1	1096765	1097559	+	795	169	269	217	1297	1429	1238	787	1125	1055	112.461	110.843	114.23	211.743	210.007	247.924	215.308	217.104	229.729	protein_coding	class I SAM-dependent methyltransferase && PF04445:Putative SAM-dependent methyltransferase	-
E2C16_RS05315	-	NZ_CP038012.1	1097950	1098534	+	585	166	314	236	1056	1210	789	924	1209	1158	150.118	175.832	168.828	234.285	241.657	214.727	343.533	317.069	342.675	protein_coding	hypothetical protein && PF14005:YpjP-like protein	-
E2C16_RS05320	-	NZ_CP038012.1	1098726	1099667	+	942	256	446	311	1349	1320	1056	1179	1602	1551	143.771	155.099	138.165	185.865	163.717	178.475	272.217	260.912	285.03	protein_coding	thymidylate synthase && PF00303:Thymidylate synthase	-
E2C16_RS05325	-	NZ_CP038012.1	1099682	1100164	+	483	157	319	240	729	773	547	925	1179	1134	171.963	216.355	207.946	195.892	186.983	180.304	416.531	374.498	406.44	protein_coding	dihydrofolate reductase && PF00186:Dihydrofolate reductase	-
E2C16_RS05330	-	NZ_CP038012.1	1100194	1100829	-	636	278	446	278	1044	1354	680	933	1319	1293	231.243	229.721	182.926	213.049	248.732	170.222	319.064	318.179	351.942	protein_coding	hemolysin III family protein && PF03006:Haemolysin-III related	-
E2C16_RS05335	-	NZ_CP038012.1	1100902	1101747	+	846	35	60	62	257	308	173	166	217	193	21.8866	23.233	30.6696	39.4275	42.5353	32.5567	42.6767	39.3525	39.4927	protein_coding	DegV family protein && PF02645:Uncharacterised protein, DegV family COG1307	-
E2C16_RS05340	-	NZ_CP038012.1	1101879	1102694	+	816	67	99	98	218	213	163	125	191	184	43.4376	39.7437	50.2601	34.6739	30.4971	31.8026	33.3175	35.9109	39.0353	protein_coding	GDSL family lipase && PF13472:GDSL-like Lipase/Acylhydrolase family	-
E2C16_RS05345	-	NZ_CP038012.1	1102707	1103282	+	576	45	76	53	134	155	123	107	134	120	41.3306	43.223	38.5071	30.1939	31.4397	33.9975	40.403	35.6916	36.0652	protein_coding	YpmS family protein && PF09911:Uncharacterized protein conserved in bacteria (DUF2140)	-
E2C16_RS05350	msrA	NZ_CP038012.1	1103295	1103825	+	531	12	25	15	72	78	50	39	67	55	11.9555	15.423	11.8218	17.5984	17.1621	14.9913	15.9743	19.3581	17.9307	protein_coding	peptide-methionine (S)-S-oxide reductase MsrA && PF01625:Peptide methionine sulfoxide reductase	PMSR
E2C16_RS05355	msrB	NZ_CP038012.1	1103822	1104241	+	420	12	9	19	45	54	37	51	57	46	15.1152	7.01967	18.9318	13.9059	15.0215	14.0255	26.4103	20.8213	18.96	protein_coding	peptide-methionine (R)-S-oxide reductase MsrB && PF01641:SelR domain	-
E2C16_RS05360	-	NZ_CP038012.1	1104254	1104481	+	228	2	5	1	11	24	2	14	10	12	4.64063	7.18388	1.83549	6.26173	12.2983	1.39656	13.3551	6.72897	9.11122	protein_coding	YozE family protein && -	-
E2C16_RS05365	deoD	NZ_CP038012.1	1104555	1105259	+	705	737	1177	965	2138	2326	1747	1996	2829	2669	553.044	546.904	572.829	393.6	385.47	394.52	615.778	615.64	655.374	protein_coding	purine-nucleoside phosphorylase && PF01048:Phosphorylase superfamily	-
E2C16_RS05370	-	NZ_CP038012.1	1105327	1106823	+	1497	431	796	598	2390	2771	1792	1560	2242	2002	152.313	174.187	167.173	207.211	216.264	190.582	226.65	229.772	231.511	protein_coding	S41 family peptidase && PF13180:PDZ domain|PF03572:Peptidase family S41|PF01471:Putative peptidoglycan binding domain	Peptidase_S41
E2C16_RS05375	-	NZ_CP038012.1	1106898	1107791	+	894	7	16	17	82	111	85	41	41	43	4.14231	5.86281	7.9579	11.9045	14.5062	15.1372	9.97468	7.03606	8.32647	protein_coding	GTP-binding protein && PF02492:CobW/HypB/UreG, nucleotide-binding domain|PF07683:Cobalamin synthesis protein cobW C-terminal domain	-
E2C16_RS05380	-	NZ_CP038012.1	1108004	1108939	+	936	25	41	38	119	99	143	50	56	62	14.1301	14.3493	16.9901	16.5009	12.3574	24.3234	11.6184	9.179	11.4669	protein_coding	hypothetical protein && PF00188:Cysteine-rich secretory protein family	SCP
E2C16_RS05385	-	NZ_CP038012.1	1109185	1110534	-	1350	33	72	36	246	354	174	27	63	51	12.9319	17.4712	11.1598	23.6503	30.6365	20.5201	4.34994	7.15962	6.53983	protein_coding	MATE family efflux transporter && PF01554:MatE	MatE
E2C16_RS05390	-	NZ_CP038012.1	1110715	1111791	+	1077	82	186	142	557	557	405	189	251	230	40.2791	56.5745	55.1772	67.1237	60.4239	59.8693	38.168	35.7554	36.9694	protein_coding	undecaprenyldiphospho-muramoylpentapeptide beta-N-acetylglucosaminyltransferase && PF03033:Glycosyltransferase family 28 N-terminal domain|PF04101:Glycosyltransferase family 28 C-terminal domain	-
E2C16_RS05395	-	NZ_CP038012.1	1111974	1114787	+	2814	2369	4149	3013	8871	8749	7144	5060	7718	6356	445.372	482.995	448.087	409.152	363.249	404.187	391.092	420.789	391.012	protein_coding	2-oxoglutarate dehydrogenase E1 component && PF02779:Transketolase, pyrimidine binding domain|PF00676:Dehydrogenase E1 component|PF16870:2-oxoglutarate dehydrogenase C-terminal	-
E2C16_RS05400	odhB	NZ_CP038012.1	1114816	1116036	+	1221	3913	5190	4462	6390	6637	7204	3752	5704	4973	1695.41	1392.44	1529.33	679.237	635.076	939.34	668.344	716.716	705.071	protein_coding	2-oxoglutarate dehydrogenase complex dihydrolipoyllysine-residue succinyltransferase && PF00198:2-oxoacid dehydrogenases acyltransferase (catalytic domain)|PF02817:e3 binding domain|PF00364:Biotin-requiring enzyme	Biotin_lipoyl
E2C16_RS05405	-	NZ_CP038012.1	1116099	1116296	+	198	238	144	101	145	425	253	127	137	179	635.907	238.243	213.473	95.0471	250.78	203.432	139.506	106.155	156.501	protein_coding	hypothetical protein && -	-
E2C16_RS05410	-	NZ_CP038012.1	1116443	1117306	+	864	11	36	18	138	153	84	57	81	76	6.73536	13.6494	8.71858	20.7301	20.6894	15.4786	14.3487	14.3832	15.2275	protein_coding	AAA domain-containing protein && PF07728:AAA domain (dynein-related subfamily)	AAA_5
E2C16_RS05415	-	NZ_CP038012.1	1117317	1119224	+	1908	172	287	255	503	542	415	211	306	242	47.6905	49.2751	55.9305	34.2157	33.1887	34.6286	24.0523	24.6052	21.9567	protein_coding	hypothetical protein && -	-
E2C16_RS05420	-	NZ_CP038012.1	1119470	1120666	-	1197	5810	8565	7381	4866	4754	4368	2007	3259	2654	2567.81	2344	2580.53	527.611	464.018	580.969	364.675	417.709	383.828	protein_coding	toxic anion resistance protein && PF05816:Toxic anion resistance protein (TelA)	-
E2C16_RS05425	-	NZ_CP038012.1	1120653	1121315	-	663	3239	3871	3373	2111	2253	2566	527	831	676	2584.51	1912.64	2129.07	413.248	397.024	616.18	172.882	192.296	176.507	protein_coding	5-bromo-4-chloroindolyl phosphate hydrolysis protein && PF10112:5-bromo-4-chloroindolyl phosphate hydrolysis protein	-
E2C16_RS05430	-	NZ_CP038012.1	1121542	1121832	+	291	15	41	38	177	201	119	27	48	30	27.2697	46.1546	54.6484	78.9435	80.6998	65.1057	20.1801	25.3065	17.8467	protein_coding	DUF1033 family protein && -	-
E2C16_RS05435	-	NZ_CP038012.1	1122136	1122339	+	204	370	349	139	1576	4790	2292	7128	8414	12689	959.518	560.427	285.149	1002.68	2743.31	1788.75	7599.59	6327.84	10767.8	protein_coding	cold-shock protein && -	-
E2C16_RS05440	-	NZ_CP038012.1	1122396	1123106	-	711	9	18	13	88	68	73	8	14	18	6.6966	8.29329	7.65175	16.0638	11.174	16.3462	2.44722	3.02094	4.38261	protein_coding	hypothetical protein && -	-
E2C16_RS05445	-	NZ_CP038012.1	1123318	1124925	-	1608	530	885	708	3122	3439	2115	737	1024	876	174.37	180.294	184.261	251.99	249.871	209.406	99.686	97.7006	94.3079	protein_coding	ATP-binding cassette domain-containing protein && PF00005:ABC transporter|PF12848:ABC transporter	ABC_tran
E2C16_RS05450	-	NZ_CP038012.1	1125137	1126339	+	1203	48	83	69	255	297	167	168	155	199	21.1085	22.6014	24.0033	27.5113	28.8443	22.1012	30.3736	19.7674	28.6363	protein_coding	MFS transporter && PF07690:Major Facilitator Superfamily	MFS_1
E2C16_RS05455	msrA	NZ_CP038012.1	1126438	1126914	-	477	50	107	78	274	296	161	181	264	270	55.454	73.4834	68.4327	74.5536	72.5008	53.7369	82.5302	84.9119	97.9886	protein_coding	peptide-methionine (S)-S-oxide reductase MsrA && PF01625:Peptide methionine sulfoxide reductase	PMSR
E2C16_RS05460	-	NZ_CP038012.1	1127171	1127269	-	99	1	0	1	8	6	4	0	0	1	5.34375	0	4.22719	10.488	7.08085	6.43265	0	0	1.74862	protein_coding	YjcZ family sporulation protein && -	-
E2C16_RS05465	-	NZ_CP038012.1	1127541	1128500	+	960	127	274	240	857	1071	634	454	631	573	69.9865	93.4982	104.623	115.863	130.343	105.144	102.858	100.842	103.327	protein_coding	LCP family protein && PF03816:Cell envelope-related transcriptional attenuator domain	-
E2C16_RS05470	-	NZ_CP038012.1	1128531	1129730	+	1200	260	417	350	1147	1280	983	1213	1672	1590	114.624	113.836	122.06	124.056	124.623	130.418	219.853	213.766	229.375	protein_coding	AI-2E family transporter && PF01594:Domain of unknown function DUF20	-
E2C16_RS05475	-	NZ_CP038012.1	1129879	1130433	-	555	4	5	1	23	20	6	4	0	0	3.81284	2.95121	0.75404	5.37862	4.21024	1.72117	1.56754	0	0	protein_coding	hypothetical protein && -	-
E2C16_RS05480	-	NZ_CP038012.1	1130557	1131435	+	879	3	8	6	40	38	33	1	2	0	1.80557	2.98143	2.8566	5.90619	5.05085	5.97709	0.247437	0.34908	0	protein_coding	hypothetical protein && PF14045:YIEGIA protein	-
E2C16_RS05485	-	NZ_CP038012.1	1131494	1131682	+	189	0	2	2	9	16	13	2	1	1	0	3.46651	4.42849	6.18041	9.89072	10.9508	2.30155	0.811748	0.915942	protein_coding	hypothetical protein && -	-
E2C16_RS05490	-	NZ_CP038012.1	1132055	1132264	-	210	4	11	9	13	18	24	0	0	0	10.0768	17.1592	17.9354	8.03453	10.0143	18.1952	0	0	0	protein_coding	hypothetical protein && -	-
E2C16_RS05495	-	NZ_CP038012.1	1132698	1133258	+	561	20	29	25	186	175	140	5	17	6	18.8603	16.934	18.6494	43.0315	36.4456	39.731	1.93847	4.6491	1.85148	protein_coding	hypothetical protein && -	-
E2C16_RS05510	-	NZ_CP038012.1	1135641	1136291	+	651	13	32	17	92	104	70	11	19	16	10.5644	16.1025	10.9284	18.3418	18.6647	17.1191	3.67506	4.47771	4.2547	protein_coding	helix-turn-helix domain-containing protein && PF01381:Helix-turn-helix|PF06803:Protein of unknown function (DUF1232)	DUF1232
E2C16_RS05515	-	NZ_CP038012.1	1136421	1137089	-	669	101	201	167	620	551	319	191	387	279	79.8687	98.4223	104.467	120.282	96.2266	75.9153	62.0955	88.7499	72.1952	protein_coding	GntR family transcriptional regulator && PF00392:Bacterial regulatory proteins, gntR family|PF07729:FCD domain	GntR
E2C16_RS05520	-	NZ_CP038012.1	1137564	1138583	+	1020	1	5	14	15	16	9	5	4	13	0.518658	1.60581	5.74401	1.90865	1.83269	1.40478	1.06616	0.601649	2.20634	protein_coding	zinc-binding alcohol dehydrogenase family protein && PF08240:Alcohol dehydrogenase GroES-like domain|PF00107:Zinc-binding dehydrogenase	ADH_N
E2C16_RS05525	-	NZ_CP038012.1	1138695	1140047	+	1353	465	691	530	918	956	842	62	83	57	181.818	167.303	163.933	88.0605	82.5524	99.0784	9.96659	9.4116	7.29301	protein_coding	gluconate permease && PF02447:GntP family permease	-
E2C16_RS05530	-	NZ_CP038012.1	1140202	1140417	+	216	0	0	3	4	1	1	2	2	1	0	0	5.81239	2.40349	0.540898	0.737074	2.01386	1.42056	0.80145	protein_coding	hypothetical protein && -	-
E2C16_RS05535	-	NZ_CP038012.1	1140532	1141425	-	894	31	47	31	234	299	145	61	103	110	18.3445	17.222	14.5115	33.9715	39.0754	25.8223	14.8404	17.676	21.3003	protein_coding	EamA family transporter && PF00892:EamA-like transporter family	DUF6
E2C16_RS05540	-	NZ_CP038012.1	1141580	1142851	-	1272	18	19	8	123	135	63	7	5	4	7.4863	4.89317	2.63203	12.5503	12.3998	7.8853	1.19692	0.603068	0.544381	protein_coding	LysM peptidoglycan-binding domain-containing protein && PF00704:Glycosyl hydrolases family 18|PF01476:LysM domain	LysM
E2C16_RS05545	-	NZ_CP038012.1	1142982	1143680	+	699	43	60	45	140	133	95	29	36	41	32.5441	28.1189	26.9415	25.9948	22.2302	21.6377	9.02347	7.90148	10.154	protein_coding	TIGR02206 family membrane protein && PF09529:Integral membrane protein (intg_mem_TP0381)	-
E2C16_RS05550	-	NZ_CP038012.1	1143695	1144114	-	420	0	3	0	13	12	5	0	0	1	0	2.33989	0	4.01726	3.33812	1.89533	0	0	0.412174	protein_coding	hypothetical protein && -	-
E2C16_RS05555	fni	NZ_CP038012.1	1144243	1145271	+	1029	49	105	104	323	331	215	271	344	285	25.192	33.427	42.2966	40.7402	37.5822	33.265	57.2805	51.2892	47.9468	protein_coding	type 2 isopentenyl-diphosphate Delta-isomerase && PF01070:FMN-dependent dehydrogenase	FMN_dh
E2C16_RS05560	-	NZ_CP038012.1	1145617	1146264	+	648	8	14	10	57	48	31	19	20	21	6.53125	7.07745	6.45821	11.4166	8.65438	7.61643	6.37722	4.7352	5.61015	protein_coding	hypothetical protein && -	-
E2C16_RS05570	-	NZ_CP038012.1	1146712	1146903	+	192	34	28	14	35	91	43	14	9	23	93.6827	47.7728	30.515	23.6594	55.3745	35.656	15.8591	7.19158	20.7375	protein_coding	hypothetical protein && -	-
E2C16_RS05575	-	NZ_CP038012.1	1147091	1147471	+	381	24	23	13	39	52	31	41	100	60	33.3248	19.7755	14.2793	13.2854	15.9459	12.9539	23.4052	40.2678	27.2619	protein_coding	rRNA methyltransferase && -	-
E2C16_RS05580	-	NZ_CP038012.1	1147540	1148265	+	726	26	34	27	83	97	53	70	78	113	18.946	15.3414	15.5638	14.8381	15.6101	11.6226	20.9708	16.4832	26.9446	protein_coding	EcsC family protein && PF12787:EcsC protein family	-
E2C16_RS05585	-	NZ_CP038012.1	1148290	1149429	-	1140	12	10	8	34	39	21	6	3	5	5.56875	2.87355	2.93679	3.87089	3.99696	2.93278	1.14472	0.403738	0.759268	protein_coding	TolB domain-containing protein && -	-
E2C16_RS05590	-	NZ_CP038012.1	1149914	1151299	+	1386	1310	1963	1783	4708	4848	4061	1478	2233	2075	500.023	463.96	538.363	440.869	408.666	466.482	231.934	247.177	259.17	protein_coding	amino acid permease && PF00324:Amino acid permease	AA_permease
E2C16_RS05595	-	NZ_CP038012.1	1151584	1152762	+	1179	118	191	141	1308	1553	918	390	674	505	52.948	53.0693	50.0487	143.989	153.896	123.963	71.9455	87.706	74.1494	protein_coding	aminotransferase class I/II-fold pyridoxal phosphate-dependent enzyme && PF00155:Aminotransferase class I and II	Aminotran_1_2
E2C16_RS05600	-	NZ_CP038012.1	1152777	1153112	+	336	14	45	28	192	273	112	57	114	93	22.043	43.873	34.8743	74.1649	94.9277	53.0693	36.8968	52.0534	47.9152	protein_coding	hypothetical protein && PF05495:CHY zinc finger	zf-CHY
E2C16_RS05605	-	NZ_CP038012.1	1153269	1154141	-	873	4	5	7	19	28	17	14	32	24	2.42397	1.8762	3.35561	2.82472	3.74726	3.10027	3.48792	5.62366	4.75912	protein_coding	DUF3307 domain-containing protein && PF11750:Protein of unknown function (DUF3307)	-
E2C16_RS05610	-	NZ_CP038012.1	1154138	1154914	-	777	3	6	6	13	29	17	19	17	21	2.04259	2.52961	3.2316	2.17149	4.3606	3.48331	5.31845	3.35669	4.67873	protein_coding	hypothetical protein && -	-
E2C16_RS05615	-	NZ_CP038012.1	1155216	1155785	+	570	35	94	105	297	277	149	117	167	143	32.4844	54.0227	77.0906	67.6266	56.7773	41.6175	44.6441	44.9495	43.4301	protein_coding	DUF4256 domain-containing protein && PF14066:Protein of unknown function (DUF4256)	-
E2C16_RS05620	nadC	NZ_CP038012.1	1156013	1156879	+	867	0	1	1	6	5	2	0	1	3	0	0.377837	0.48269	0.89819	0.673784	0.367262	0	0.176956	0.599007	protein_coding	carboxylating nicotinate-nucleotide diphosphorylase && PF01729:Quinolinate phosphoribosyl transferase, C-terminal domain|PF02749:Quinolinate phosphoribosyl transferase, N-terminal domain	-
E2C16_RS05625	-	NZ_CP038012.1	1156876	1157892	+	1017	4	3	4	6	6	1	0	1	2	2.08075	0.966327	1.64599	0.765714	0.689287	0.156547	0	0.150856	0.340439	protein_coding	TAXI family TRAP transporter solute-binding subunit && PF16868:NMT1-like family	-
E2C16_RS05630	-	NZ_CP038012.1	1157929	1159905	+	1977	14	23	22	54	47	42	18	16	8	3.7463	3.81105	4.65697	3.54506	2.77754	3.38226	1.98024	1.24164	0.700508	protein_coding	TRAP transporter permease && PF06808:Tripartite ATP-independent periplasmic transporter, DctM component	-
E2C16_RS05635	-	NZ_CP038012.1	1160228	1160515	-	288	15	33	33	257	256	135	8	21	7	27.5537	37.5358	47.9522	115.818	103.853	74.6287	6.04158	11.1869	4.20761	protein_coding	hypothetical protein && -	-
E2C16_RS05640	-	NZ_CP038012.1	1161115	1161561	+	447	9	15	12	116	122	90	6	4	4	10.6516	10.9928	11.2347	33.6811	31.8876	32.0553	2.91942	1.37289	1.54911	protein_coding	GNAT family N-acetyltransferase && PF13302:Acetyltransferase (GNAT) domain	-
E2C16_RS05645	-	NZ_CP038012.1	1161573	1162049	+	477	4	16	9	64	85	50	4	3	6	4.43632	10.9882	7.89608	17.414	20.8195	16.6885	1.82387	0.964908	2.17752	protein_coding	class I SAM-dependent methyltransferase && PF08241:Methyltransferase domain	Methyltransf_11
E2C16_RS05650	-	NZ_CP038012.1	1162092	1162361	+	270	5	4	1	28	37	13	2	0	1	9.79688	4.85311	1.54997	13.4595	16.0106	7.66557	1.61109	0	0.64116	protein_coding	hypothetical protein && -	-
E2C16_RS05655	-	NZ_CP038012.1	1162442	1163629	+	1188	20	41	30	204	241	169	8	8	8	8.90626	11.3055	10.568	22.2869	23.7012	22.6483	1.46462	1.03313	1.16574	protein_coding	diaminopropionate ammonia-lyase && PF00291:Pyridoxal-phosphate dependent enzyme	PALP
E2C16_RS05660	-	NZ_CP038012.1	1163841	1164095	+	255	0	3	1	24	38	21	2	2	2	0	3.85394	1.64115	12.2154	17.4106	13.1112	1.70586	1.2033	1.35775	protein_coding	hypothetical protein && -	-
E2C16_RS05665	-	NZ_CP038012.1	1164657	1165517	-	861	12	10	7	63	56	34	1	4	5	7.37326	3.8047	3.40237	9.49672	7.59896	6.28696	0.25261	0.712755	1.0053	protein_coding	DUF421 domain-containing protein && PF04239:Protein of unknown function (DUF421)|PF07870:Protein of unknown function (DUF1657)	-
E2C16_RS05670	-	NZ_CP038012.1	1165598	1165936	+	339	2	2	1	10	7	1	0	0	0	3.12113	1.93265	1.23449	3.82857	2.4125	0.46964	0	0	0	protein_coding	DUF4363 family protein && PF14276:Domain of unknown function (DUF4363)	-
E2C16_RS05675	fabI	NZ_CP038012.1	1166166	1166942	-	777	904	1570	1209	4439	5208	3004	4150	5904	5429	615.501	661.915	651.167	741.482	783.104	615.522	1161.66	1165.76	1209.56	protein_coding	enoyl-ACP reductase FabI && PF13561:Enoyl-(Acyl carrier protein) reductase	-
E2C16_RS05680	-	NZ_CP038012.1	1168448	1170688	-	2241	329	453	359	650	643	585	194	338	234	77.6668	66.2186	67.0409	37.645	33.5227	41.5603	18.8284	23.1397	18.0761	protein_coding	MMPL family transporter && PF03176:MMPL family	-
E2C16_RS05685	-	NZ_CP038012.1	1170818	1171444	+	627	34	77	56	171	206	122	15	35	20	28.6875	40.2297	37.3773	35.3969	38.3857	30.9783	5.20327	8.56414	5.52195	protein_coding	TetR/AcrR family transcriptional regulator && PF00440:Bacterial regulatory proteins, tetR family	TetR_N
E2C16_RS05690	-	NZ_CP038012.1	1171468	1171851	-	384	66	111	93	186	163	192	29	41	16	90.9273	94.6925	101.354	62.8663	49.5936	79.604	16.4255	16.3808	7.21305	protein_coding	hypothetical protein && PF03013:Pyrimidine dimer DNA glycosylase	-
E2C16_RS05695	-	NZ_CP038012.1	1171876	1172409	-	534	3	5	2	16	27	15	3	3	3	2.97209	3.06727	1.56739	3.88879	5.90734	4.47213	1.22189	0.861913	0.972546	protein_coding	YbgA family protein && PF08349:Protein of unknown function (DUF1722)	-
E2C16_RS05700	-	NZ_CP038012.1	1172495	1173715	-	1221	16	52	38	372	428	273	20	37	33	6.93244	13.9512	13.0243	39.5424	40.9541	35.5969	3.5626	4.6491	4.67873	protein_coding	MFS transporter && PF07690:Major Facilitator Superfamily	MFS_1
E2C16_RS05705	parC	NZ_CP038012.1	1173829	1176261	-	2433	408	727	620	1719	1910	1488	876	1278	1036	88.7155	97.885	106.644	91.7001	91.7193	97.3701	78.3096	80.5883	73.7136	protein_coding	DNA topoisomerase IV subunit A && PF00521:DNA gyrase/topoisomerase IV, subunit A|PF03989:DNA gyrase C-terminal domain, beta-propeller	-
E2C16_RS05710	parE	NZ_CP038012.1	1176258	1178231	-	1974	133	257	182	940	946	681	302	376	393	35.644	42.6491	38.5844	61.8041	55.9904	54.9243	33.2746	29.2229	34.4648	protein_coding	DNA topoisomerase IV subunit B && PF02518:Histidine kinase-, DNA gyrase B-, and HSP90-like ATPase|PF00986:DNA gyrase B subunit, carboxyl terminus|PF01751:Toprim domain|PF00204:DNA gyrase B	DNA_gyraseB
E2C16_RS05715	plsY	NZ_CP038012.1	1178462	1179067	+	606	52	119	92	608	591	332	66	106	107	45.3954	64.3277	63.5334	130.217	113.942	87.2228	23.6878	26.8359	30.5662	protein_coding	glycerol-3-phosphate 1-O-acyltransferase PlsY && PF02660:Glycerol-3-phosphate acyltransferase	-
E2C16_RS05720	-	NZ_CP038012.1	1179098	1179391	+	294	64	46	32	169	337	198	32	44	47	115.163	51.2548	45.5502	74.6063	133.922	107.222	23.6731	22.9609	27.6745	protein_coding	hypothetical protein && -	-
E2C16_RS05725	-	NZ_CP038012.1	1179454	1179756	-	303	9	11	4	32	68	20	14	20	13	15.7138	11.8925	5.52465	13.707	26.2202	10.5088	10.0494	10.1268	7.4273	protein_coding	hypothetical protein && -	-
E2C16_RS05730	-	NZ_CP038012.1	1179756	1180181	-	426	26	39	30	149	172	106	36	51	37	32.2883	29.9902	29.4713	45.3955	47.1724	39.6151	18.38	18.3672	15.0356	protein_coding	acyl-CoA thioesterase && PF03061:Thioesterase superfamily	4HBT
E2C16_RS05735	acnA	NZ_CP038012.1	1180322	1183048	-	2727	6872	12168	9028	13460	12827	14118	11746	16954	14252	1333.15	1461.7	1385.46	640.614	549.553	824.238	936.823	953.828	904.733	protein_coding	aconitate hydratase AcnA && PF00694:Aconitase C-terminal domain|PF00330:Aconitase family (aconitate hydratase)	Aconitase
E2C16_RS05740	-	NZ_CP038012.1	1183322	1183867	+	546	30	48	40	199	213	140	45	60	55	29.0677	28.7987	30.6588	47.3039	45.5781	40.8226	17.9256	16.8594	17.4381	protein_coding	cysteine hydrolase && PF00857:Isochorismatase family	Isochorismatase
E2C16_RS05745	-	NZ_CP038012.1	1183945	1184196	+	252	366	568	510	1230	1320	1140	69	97	103	768.355	738.366	846.948	633.492	611.988	720.227	59.5527	59.0547	70.7566	protein_coding	GlsB/YeaQ/YmgE family stress response membrane protein && -	-
E2C16_RS05750	-	NZ_CP038012.1	1184296	1184973	-	678	171	301	241	796	908	529	488	786	620	133.428	145.432	148.756	152.377	156.468	124.22	156.546	177.859	158.304	protein_coding	lytic transglycosylase domain-containing protein && -	-
E2C16_RS05755	-	NZ_CP038012.1	1185005	1185598	-	594	13	55	39	174	227	116	40	53	58	11.5781	30.3319	27.4767	38.0189	44.6487	31.0911	14.6462	13.689	16.9033	protein_coding	SCO family protein && PF02630:SCO1/SenC	-
E2C16_RS05760	-	NZ_CP038012.1	1185991	1186437	+	447	101	245	152	749	774	409	172	254	265	119.535	179.549	142.306	217.476	202.303	145.674	83.69	87.1785	102.629	protein_coding	DUF2621 family protein && PF11084:Protein of unknown function (DUF2621)	-
E2C16_RS05765	-	NZ_CP038012.1	1186563	1187066	-	504	74	97	74	149	189	98	177	236	231	77.6753	63.0471	61.4453	38.37	43.8128	30.9571	76.3828	71.8397	79.3435	protein_coding	cytochrome c biogenesis protein CcdC && PF07301:Protein of unknown function (DUF1453)	-
E2C16_RS05770	-	NZ_CP038012.1	1187071	1187400	-	330	305	184	111	149	266	253	46	78	68	488.953	182.653	140.765	58.6015	94.1753	122.059	30.3177	36.263	35.6718	protein_coding	thioredoxin family protein && -	-
E2C16_RS05775	-	NZ_CP038012.1	1187474	1188184	-	711	42	120	89	236	214	160	267	416	338	31.2508	55.2886	52.3851	43.0803	35.1652	35.8274	81.676	89.765	82.2957	protein_coding	cytochrome c biogenesis protein CcdA && PF02683:Cytochrome C biogenesis protein transmembrane region	-
E2C16_RS05780	-	NZ_CP038012.1	1188700	1189134	+	435	2	11	9	15	14	15	2	5	1	2.43233	8.28375	8.65846	4.47547	3.76018	5.48993	0.999985	1.76345	0.397961	protein_coding	hypothetical protein && -	-
E2C16_RS05785	-	NZ_CP038012.1	1189203	1190990	-	1788	54	75	60	151	164	153	16	22	14	15.9775	13.741	14.0434	10.9609	10.7163	13.6235	1.94628	1.88772	1.35547	protein_coding	ATP-binding cassette domain-containing protein && PF00005:ABC transporter|PF00664:ABC transporter transmembrane region	ABC_membrane
E2C16_RS05790	-	NZ_CP038012.1	1190987	1192744	-	1758	17	30	31	126	145	103	6	12	6	5.11578	5.59018	7.37955	9.30225	9.63648	9.32788	0.74231	1.04724	0.59083	protein_coding	ATP-binding cassette domain-containing protein && PF00005:ABC transporter|PF00664:ABC transporter transmembrane region	ABC_membrane
E2C16_RS05795	ilvA	NZ_CP038012.1	1192954	1194222	+	1269	101	120	126	238	268	239	116	151	118	42.1057	30.9773	41.5524	24.3417	24.6742	29.9848	19.8815	18.2557	16.0972	protein_coding	threonine ammonia-lyase IlvA && PF00585:C-terminal regulatory domain of Threonine dehydratase|PF00291:Pyridoxal-phosphate dependent enzyme	PALP
E2C16_RS05800	-	NZ_CP038012.1	1194313	1195560	-	1248	8	6	14	35	45	25	28	44	30	3.39123	1.57493	4.69462	3.6399	4.21277	3.18926	4.87974	5.40905	4.16137	protein_coding	UV damage repair protein UvrX && PF11799:impB/mucB/samB family C-terminal domain|PF11798:IMS family HHH motif|PF00817:impB/mucB/samB family	IMS
E2C16_RS05805	-	NZ_CP038012.1	1195872	1196852	+	981	123	266	155	533	597	329	38	69	41	66.3312	88.8252	66.1226	70.5171	71.1009	53.3939	8.42495	10.791	7.2351	protein_coding	nitronate monooxygenase && PF03060:Nitronate monooxygenase	NPD
E2C16_RS05810	-	NZ_CP038012.1	1196919	1197668	-	750	63	137	91	298	301	221	129	171	160	44.4387	59.8388	50.777	51.5693	46.8894	46.9133	37.4094	34.9799	36.9308	protein_coding	DUF4097 family beta strand repeat protein && PF13349:Putative adhesin	-
E2C16_RS05815	-	NZ_CP038012.1	1197735	1198685	-	951	95	157	114	346	291	241	166	199	174	52.8475	54.0808	50.1662	47.2206	35.7505	40.3461	37.9647	32.1038	31.6737	protein_coding	DUF4349 domain-containing protein && PF14257:Domain of unknown function (DUF4349)	-
E2C16_RS05820	-	NZ_CP038012.1	1198725	1199480	-	756	38	62	38	173	174	133	111	144	126	26.5915	26.8654	21.0353	29.7003	26.8904	28.0088	31.9341	29.2229	28.8522	protein_coding	SDR family NAD(P)-dependent oxidoreductase && PF00106:short chain dehydrogenase	adh_short
E2C16_RS05825	-	NZ_CP038012.1	1199467	1200414	-	948	48	92	64	237	263	192	114	165	157	26.7864	31.7909	28.2526	32.4471	32.4128	32.2447	26.1547	26.7029	28.6696	protein_coding	MBL fold metallo-hydrolase && PF00753:Metallo-beta-lactamase superfamily	Lactamase_B
E2C16_RS05830	proC	NZ_CP038012.1	1200977	1201804	+	828	104	130	107	184	170	171	40	52	51	66.4484	51.4324	54.0805	28.8419	23.9877	32.8799	10.5071	9.6351	10.6628	protein_coding	pyrroline-5-carboxylate reductase && PF14748:Pyrroline-5-carboxylate reductase dimerisation|PF03807:NADP oxidoreductase coenzyme F420-dependent	F420_oxidored
E2C16_RS05835	namA	NZ_CP038012.1	1201891	1202910	+	1020	284	431	395	704	694	674	481	707	666	147.299	138.421	162.063	89.5795	79.493	105.202	102.565	106.341	113.033	protein_coding	NADPH dehydrogenase NamA && PF00724:NADH:flavin oxidoreductase / NADH oxidase family	Oxidored_FMN
E2C16_RS05840	-	NZ_CP038012.1	1203049	1203420	-	372	34	71	43	183	194	130	70	121	93	48.3523	62.5229	48.3741	63.8476	60.9296	55.6372	40.9268	49.9029	43.2783	protein_coding	iron chaperone && PF08818:Domain of unknown function (DU1801)	-
E2C16_RS05845	rnz	NZ_CP038012.1	1203464	1204417	-	954	61	95	97	175	210	144	108	129	134	33.827	32.6211	42.5511	23.8082	25.7182	24.0314	24.6223	20.7455	24.3157	protein_coding	ribonuclease Z && PF12706:Beta-lactamase superfamily domain	-
E2C16_RS05850	-	NZ_CP038012.1	1204565	1205749	-	1185	112	144	116	230	216	199	109	141	115	50.0013	39.8078	40.9663	25.191	21.2963	26.7362	20.006	18.2551	16.8	protein_coding	DNA polymerase IV && PF00817:impB/mucB/samB family|PF11798:IMS family HHH motif|PF11799:impB/mucB/samB family C-terminal domain	IMS
E2C16_RS05855	-	NZ_CP038012.1	1205806	1206282	-	477	1427	1945	1528	528	650	661	415	506	515	1582.66	1335.75	1340.58	143.665	159.208	220.622	189.227	162.748	186.904	protein_coding	chemotaxis protein CheW && PF01584:CheW-like domain	-
E2C16_RS05860	-	NZ_CP038012.1	1206286	1207419	-	1134	1157	1776	1450	732	764	904	526	753	629	539.761	513.043	535.109	83.7788	78.7136	126.917	100.885	101.874	96.0213	protein_coding	M20/M25/M40 family metallo-hydrolase && PF01546:Peptidase family M20/M25/M40|PF07687:Peptidase dimerisation domain	Peptidase_M20
E2C16_RS05865	-	NZ_CP038012.1	1207432	1208979	-	1548	1668	2605	2054	924	889	1060	418	582	532	570.042	551.265	555.286	77.4707	67.0966	109.018	58.7298	57.6813	59.4937	protein_coding	methylmalonyl-CoA carboxyltransferase && PF01039:Carboxyl transferase domain	Carboxyl_trans
E2C16_RS05870	mce	NZ_CP038012.1	1208983	1209393	-	411	144	238	183	62	76	73	27	35	33	185.354	189.696	186.336	19.5788	21.6044	28.2778	14.2881	13.065	13.8996	protein_coding	methylmalonyl-CoA epimerase && PF13669:Glyoxalase/Bleomycin resistance protein/Dioxygenase superfamily	-
E2C16_RS05875	-	NZ_CP038012.1	1209780	1210220	-	441	864	1639	1339	2790	2729	1884	2487	3679	3302	1036.47	1217.49	1270.66	821.111	722.994	680.154	1226.56	1279.9	1296.19	protein_coding	BrxA/BrxB family bacilliredoxin && PF06491:Disulphide isomerase	-
E2C16_RS05880	mgtE	NZ_CP038012.1	1210799	1211791	+	993	6	28	13	90	104	74	10	15	12	3.19657	9.23703	5.47875	11.7633	12.2364	11.8644	2.1903	2.31753	2.092	protein_coding	magnesium transporter && PF01769:Divalent cation transporter|PF00571:CBS domain	CBS
E2C16_RS05885	-	NZ_CP038012.1	1211881	1212414	-	534	83	144	152	454	481	226	555	741	689	82.2278	88.3375	119.121	110.345	105.238	67.3802	226.05	212.892	223.361	protein_coding	GNAT family N-acetyltransferase && PF00583:Acetyltransferase (GNAT) family	Acetyltransf_1
E2C16_RS05890	-	NZ_CP038012.1	1212679	1213170	-	492	18	26	24	39	58	39	63	77	79	19.3548	17.3114	20.4142	10.2881	13.7731	12.6201	27.8502	24.0109	27.7966	protein_coding	hypothetical protein && -	-
E2C16_RS05895	meaB	NZ_CP038012.1	1213291	1214331	-	1041	3726	5218	4449	2146	1865	2353	1247	1706	1426	1893.54	1642.01	1788.54	267.556	209.314	359.862	260.537	251.427	237.137	protein_coding	methylmalonyl Co-A mutase-associated GTPase MeaB && PF03308:ArgK protein	-
E2C16_RS05900	scpA	NZ_CP038012.1	1214364	1216535	-	2172	2351	3262	2509	1731	1868	2100	1789	2487	2132	572.63	491.98	483.424	103.436	100.482	153.93	179.144	175.671	169.925	protein_coding	methylmalonyl-CoA mutase && PF02310:B12 binding domain|PF01642:Methylmalonyl-CoA mutase	MM_CoA_mutase
E2C16_RS05905	-	NZ_CP038012.1	1216513	1218207	-	1695	427	723	524	784	794	726	734	1124	965	133.272	139.731	129.375	60.032	54.7294	68.1917	94.1845	101.737	98.557	protein_coding	methylmalonyl-CoA mutase && PF01642:Methylmalonyl-CoA mutase	MM_CoA_mutase
E2C16_RS05910	-	NZ_CP038012.1	1218343	1219665	-	1323	1806	2832	2427	2697	2513	2686	6355	8850	7607	722.17	701.225	767.71	264.58	221.923	323.229	1044.74	1026.28	995.368	protein_coding	2-oxo acid dehydrogenase subunit E2 && PF00198:2-oxoacid dehydrogenases acyltransferase (catalytic domain)|PF02817:e3 binding domain|PF00364:Biotin-requiring enzyme	Biotin_lipoyl
E2C16_RS05915	-	NZ_CP038012.1	1219686	1220669	-	984	749	1173	892	1148	1214	1289	2428	3274	2990	402.688	390.505	379.365	151.42	144.143	208.556	536.669	510.466	526.025	protein_coding	alpha-ketoacid dehydrogenase subunit beta && PF02779:Transketolase, pyrimidine binding domain|PF02780:Transketolase, C-terminal domain	-
E2C16_RS05920	-	NZ_CP038012.1	1220669	1221676	-	1008	1196	2035	1981	2131	1708	1992	2531	3232	2995	627.7	661.344	822.453	274.384	197.969	314.625	546.115	491.92	514.359	protein_coding	thiamine pyrophosphate-dependent dehydrogenase E1 component subunit alpha && PF00676:Dehydrogenase E1 component	-
E2C16_RS05925	lpdA	NZ_CP038012.1	1221692	1223119	-	1428	454	898	619	1162	1177	963	2519	3219	2919	168.194	206.002	181.405	105.612	96.2981	107.365	383.666	345.841	353.864	protein_coding	dihydrolipoyl dehydrogenase && PF02852:Pyridine nucleotide-disulphide oxidoreductase, dimerisation domain|PF07992:Pyridine nucleotide-disulphide oxidoreductase	Pyr_redox_2
E2C16_RS05930	-	NZ_CP038012.1	1223121	1224230	-	1110	345	564	427	768	742	766	1534	1878	1636	164.429	166.448	160.987	89.7996	78.0999	109.868	300.577	259.571	255.147	protein_coding	butyrate kinase && PF00871:Acetokinase family	-
E2C16_RS05935	-	NZ_CP038012.1	1224262	1225365	-	1104	573	966	729	1187	1159	1103	2031	2680	2308	274.579	286.637	276.341	139.546	122.655	159.064	400.123	372.434	361.907	protein_coding	Glu/Leu/Phe/Val dehydrogenase && PF00208:Glutamate/Leucine/Phenylalanine/Valine dehydrogenase|PF02812:Glu/Leu/Phe/Val dehydrogenase, dimerisation domain	-
E2C16_RS05940	yqiS	NZ_CP038012.1	1225365	1226300	-	936	187	379	243	511	504	428	897	1335	1086	105.693	132.644	108.647	70.8568	62.9107	72.8002	208.434	218.821	200.856	protein_coding	phosphate butyryltransferase && PF01515:Phosphate acetyl/butaryl transferase	-
E2C16_RS05945	-	NZ_CP038012.1	1226316	1228355	-	2040	776	1582	1138	2020	1796	1641	2333	3831	2749	201.239	254.039	233.453	128.516	102.86	128.069	248.735	288.115	233.278	protein_coding	sigma 54-interacting transcriptional regulator && PF00989:PAS fold|PF02954:Bacterial regulatory protein, Fis family|PF13426:PAS domain|PF00158:Sigma-54 interaction domain	Sigma54_activat
E2C16_RS05950	-	NZ_CP038012.1	1228482	1228727	+	246	6	4	7	46	100	43	10	1	8	12.9032	5.32658	11.9083	24.2694	47.4935	27.829	8.84133	0.62366	5.62969	protein_coding	DUF2627 domain-containing protein && -	-
E2C16_RS05955	spo0A	NZ_CP038012.1	1228841	1229629	-	789	1344	1977	1807	3473	3188	2420	615	872	777	901.164	820.83	958.447	571.3	472.075	488.318	169.532	169.56	170.48	protein_coding	sporulation transcription factor Spo0A && PF08769:Sporulation initiation factor Spo0A C terminal|PF00072:Response regulator receiver domain	Response_reg
E2C16_RS05960	-	NZ_CP038012.1	1229875	1230843	-	969	179	288	222	410	433	353	560	711	623	97.7262	97.3627	95.8774	54.9157	52.2076	57.9984	125.695	112.572	111.3	protein_coding	peptidase && PF05580:SpoIVB peptidase S55	-
E2C16_RS05965	recN	NZ_CP038012.1	1231034	1232737	-	1704	64	123	68	378	446	293	492	735	600	19.8697	23.6461	16.7004	28.7911	30.5798	27.3755	62.7984	66.1761	60.9553	protein_coding	DNA repair protein RecN && PF02463:RecF/RecN/SMC N terminal domain	SMC_N
E2C16_RS05970	argR	NZ_CP038012.1	1232753	1233202	-	450	8	19	13	76	93	57	88	111	87	9.40501	13.8314	12.0898	21.9198	24.1457	20.1663	42.5327	37.8437	33.4685	protein_coding	transcriptional regulator ArgR && PF01316:Arginine repressor, DNA binding domain|PF02863:Arginine repressor, C-terminal domain	Arg_repressor
E2C16_RS05975	-	NZ_CP038012.1	1233308	1234129	-	822	299	461	418	741	709	655	905	1286	1178	192.434	183.718	212.81	116.999	100.773	126.863	239.458	240.023	248.087	protein_coding	TlyA family RNA methyltransferase && PF01728:FtsJ-like methyltransferase|PF01479:S4 domain	S4
E2C16_RS05980	-	NZ_CP038012.1	1234126	1236027	-	1902	305	527	334	1068	1104	900	872	1170	1050	84.8342	90.7661	73.4891	72.8781	67.8154	75.335	99.7146	94.3754	95.5672	protein_coding	1-deoxy-D-xylulose-5-phosphate synthase && PF02779:Transketolase, pyrimidine binding domain|PF02780:Transketolase, C-terminal domain|PF13292:1-deoxy-D-xylulose-5-phosphate synthase	-
E2C16_RS05985	-	NZ_CP038012.1	1236121	1237005	-	885	21	23	28	98	122	68	130	157	144	12.5533	8.5135	13.2404	14.3721	16.1059	12.2329	31.9487	27.217	28.1676	protein_coding	polyprenyl synthetase family protein && PF00348:Polyprenyl synthetase	-
E2C16_RS05990	-	NZ_CP038012.1	1236995	1237240	-	246	1	1	0	0	3	2	2	2	3	2.15053	1.33165	0	0	1.42481	1.29437	1.76827	1.24732	2.11114	protein_coding	exodeoxyribonuclease VII small subunit && -	-
E2C16_RS05995	-	NZ_CP038012.1	1237241	1238596	-	1356	32	71	52	255	285	142	239	293	291	12.4845	17.1523	16.0484	24.4071	24.5558	16.6722	38.3346	33.1506	37.1504	protein_coding	exodeoxyribonuclease VII large subunit && PF13742:OB-fold nucleic acid binding domain|PF02601:Exonuclease VII, large subunit	-
E2C16_RS06000	folD	NZ_CP038012.1	1238671	1239543	-	873	1757	2413	2300	1363	1545	1411	1892	2794	2488	1064.73	905.455	1102.56	202.637	206.768	257.322	471.368	491.016	493.362	protein_coding	bifunctional methylenetetrahydrofolate dehydrogenase/methenyltetrahydrofolate cyclohydrolase FolD && PF02882:Tetrahydrofolate dehydrogenase/cyclohydrolase, NAD(P)-binding domain|PF00763:Tetrahydrofolate dehydrogenase/cyclohydrolase, catalytic domain	-
E2C16_RS06005	nusB	NZ_CP038012.1	1239564	1239947	-	384	28	52	40	201	266	134	273	396	281	38.5752	44.3604	43.5929	67.9362	80.9319	55.5569	154.627	158.215	126.679	protein_coding	transcription antitermination factor NusB && PF01029:NusB family	-
E2C16_RS06010	-	NZ_CP038012.1	1240132	1240521	-	390	1596	2298	2012	2060	2371	2627	4365	5998	5577	2164.96	1930.23	2158.99	685.55	710.291	1072.41	2434.29	2359.53	2475.52	protein_coding	Asp23/Gls24 family envelope stress response protein && PF03780:Asp23 family, cell envelope-related function	-
E2C16_RS06015	accC	NZ_CP038012.1	1240539	1241888	-	1350	1055	1726	1381	2906	3132	3118	8682	11627	9789	413.428	418.823	428.102	279.382	271.055	367.711	1398.75	1321.35	1255.26	protein_coding	acetyl-CoA carboxylase biotin carboxylase subunit && PF00289:Carbamoyl-phosphate synthase L chain, N-terminal domain|PF02785:Biotin carboxylase C-terminal domain|PF02786:Carbamoyl-phosphate synthase L chain, ATP binding domain	CPSase_L_D2
E2C16_RS06020	accB	NZ_CP038012.1	1241899	1242402	-	504	435	568	408	1761	2355	1626	4136	5173	5408	456.605	369.183	338.779	453.487	545.921	513.635	1784.85	1574.69	1857.53	protein_coding	acetyl-CoA carboxylase biotin carboxyl carrier protein && PF00364:Biotin-requiring enzyme	Biotin_lipoyl
E2C16_RS06025	-	NZ_CP038012.1	1242634	1243173	-	540	5	8	5	10	3	2	5	8	0	4.89844	4.85311	3.87493	2.40349	0.649078	0.589659	2.01386	2.2729	0	protein_coding	SpoIIIAH-like family protein && PF12685:SpoIIIAH-like protein	-
E2C16_RS06030	-	NZ_CP038012.1	1243170	1243634	-	465	0	3	0	0	0	5	0	0	1	0	2.11345	0	0	0	1.71191	0	0	0.372286	protein_coding	hypothetical protein && -	-
E2C16_RS06035	-	NZ_CP038012.1	1243833	1244732	-	900	17	28	30	9	12	13	4	2	3	9.99282	10.1915	13.9497	1.29789	1.55779	2.29967	0.966652	0.340934	0.577044	protein_coding	stage III sporulation protein AE && PF09546:Stage III sporulation protein AE (spore_III_AE)	-
E2C16_RS06040	-	NZ_CP038012.1	1244749	1245126	-	378	0	0	3	0	0	0	1	0	0	0	0	3.32137	0	0	0	0.575388	0	0	protein_coding	hypothetical protein && -	-
E2C16_RS06045	-	NZ_CP038012.1	1245126	1245335	-	210	1	0	0	0	0	0	0	0	0	2.5192	0	0	0	0	0	0	0	0	protein_coding	stage III sporulation protein AC && -	-
E2C16_RS06050	efp	NZ_CP038012.1	1245499	1246056	-	558	270	321	274	442	408	358	715	1050	973	255.983	188.449	205.496	102.807	85.4271	102.144	278.692	288.694	301.862	protein_coding	elongation factor P && PF01132:Elongation factor P (EF-P) OB domain|PF09285:Elongation factor P, C-terminal|PF08207:Elongation factor P (EF-P) KOW-like domain	-
E2C16_RS06055	-	NZ_CP038012.1	1246082	1247149	-	1068	162	272	219	475	435	406	617	831	759	80.2464	83.4298	85.8144	57.7243	47.5869	60.5229	125.651	119.375	123.027	protein_coding	aminopeptidase P family protein && PF00557:Metallopeptidase family M24|PF01321:Creatinase/Prolidase N-terminal domain	Peptidase_M24
E2C16_RS06060	aroQ	NZ_CP038012.1	1247146	1247571	-	426	17	34	15	60	75	69	92	146	136	21.1116	26.1453	14.7356	18.2801	20.5694	25.7872	46.9711	52.5807	55.2662	protein_coding	type II 3-dehydroquinate dehydratase && PF01220:Dehydroquinase class II	-
E2C16_RS06065	-	NZ_CP038012.1	1247656	1248078	-	423	10	17	9	23	20	24	36	56	33	12.5067	13.1653	8.90409	7.05706	5.52407	9.03308	18.5104	20.311	13.5053	protein_coding	hypothetical protein && -	-
E2C16_RS06070	-	NZ_CP038012.1	1248262	1249239	+	978	217	392	318	1174	1174	834	931	1311	1246	117.382	131.302	136.074	155.799	140.249	135.766	207.044	205.659	220.551	protein_coding	DUF1385 domain-containing protein && PF07136:Protein of unknown function (DUF1385)	-
E2C16_RS06080	-	NZ_CP038012.1	1251455	1252249	-	795	9226	14774	12646	11387	10209	10089	2490	3600	3208	6139.43	6087.72	6656.92	1859	1500.33	2020.44	681.216	694.734	698.55	protein_coding	ribonucleotide reductase && PF00317:Ribonucleotide reductase, all-alpha domain|PF02867:Ribonucleotide reductase, barrel domain	Ribonuc_red_lgC
E2C16_RS06085	-	NZ_CP038012.1	1252423	1253259	-	837	62	120	89	335	401	241	96	171	149	39.1875	46.9656	44.4992	51.9464	55.9743	45.8412	24.9459	31.344	30.817	protein_coding	lipoate--protein ligase family protein && PF03099:Biotin/lipoate A/B protein ligase family	BPL_LipA_LipB
E2C16_RS06090	-	NZ_CP038012.1	1253361	1253741	+	381	430	734	564	2029	2387	1192	2178	3245	3137	597.07	631.095	619.5	691.183	731.976	498.099	1243.33	1306.69	1425.34	protein_coding	rhodanese-like domain-containing protein && PF00581:Rhodanese-like domain	Rhodanese
E2C16_RS06095	fabI	NZ_CP038012.1	1253795	1254574	-	780	33	29	42	290	289	301	294	283	294	22.3821	12.1794	22.5342	48.2547	43.2885	61.4379	81.9796	55.6641	65.2503	protein_coding	enoyl-ACP reductase FabI && PF13561:Enoyl-(Acyl carrier protein) reductase	-
E2C16_RS06100	-	NZ_CP038012.1	1254713	1255468	-	756	7	15	9	51	77	63	122	125	95	4.89844	6.4997	4.98205	8.75557	11.8998	13.2673	35.0987	25.3671	21.7536	protein_coding	amino acid ABC transporter ATP-binding protein && PF00005:ABC transporter	ABC_tran
E2C16_RS06105	-	NZ_CP038012.1	1255483	1256196	-	714	17	47	35	38	57	67	45	47	42	12.596	21.5637	20.5143	6.90751	9.32709	14.9397	13.7078	10.0991	10.1831	protein_coding	amino acid ABC transporter permease && PF00528:Binding-protein-dependent transport system inner membrane component	BPD_transp_1
E2C16_RS06110	-	NZ_CP038012.1	1256208	1256915	-	708	31	27	29	144	192	259	55	43	66	23.1638	12.4926	17.1416	26.3977	31.6838	58.2413	16.8959	9.31791	16.1377	protein_coding	amino acid ABC transporter permease && PF00528:Binding-protein-dependent transport system inner membrane component	BPD_transp_1
E2C16_RS06115	-	NZ_CP038012.1	1257012	1257875	-	864	5	15	17	96	252	200	137	125	109	3.06153	5.68724	8.23422	14.4209	34.0766	36.8537	34.4873	22.1962	21.8395	protein_coding	transporter substrate-binding domain-containing protein && PF00497:Bacterial extracellular solute-binding proteins, family 3	-
E2C16_RS06120	-	NZ_CP038012.1	1257995	1259167	-	1173	7	2	4	119	462	145	169	166	122	3.15705	0.558542	1.42708	13.1669	46.0165	19.6804	31.3359	21.7117	18.0049	protein_coding	acyl-CoA/acyl-ACP dehydrogenase && PF02771:Acyl-CoA dehydrogenase, N-terminal domain|PF00441:Acyl-CoA dehydrogenase, C-terminal domain|PF02770:Acyl-CoA dehydrogenase, middle domain	-
E2C16_RS06125	-	NZ_CP038012.1	1259519	1260979	-	1461	4787	6525	5484	4898	5217	6156	1429	2120	1801	1733.38	1463.03	1570.85	435.116	417.196	670.831	212.733	222.622	213.4	protein_coding	glycine dehydrogenase subunit 2 && PF02347:Glycine cleavage system P-protein	-
E2C16_RS06130	-	NZ_CP038012.1	1260972	1262339	-	1368	1367	2312	1608	3251	3152	3185	962	1275	1099	528.645	553.637	491.912	308.437	269.197	370.671	152.947	142.991	139.073	protein_coding	aminomethyl-transferring glycine dehydrogenase subunit GcvPA && PF02347:Glycine cleavage system P-protein	-
E2C16_RS06135	gcvT	NZ_CP038012.1	1262397	1263515	-	1119	514	824	636	2542	2240	1920	791	1090	919	243.005	241.224	237.856	294.837	233.877	273.172	153.744	149.444	142.172	protein_coding	glycine cleavage system aminomethyltransferase GcvT && PF08669:Glycine cleavage T-protein C-terminal barrel domain|PF01571:Aminomethyltransferase folate-binding domain	GCV_T
E2C16_RS06140	-	NZ_CP038012.1	1264131	1264646	-	516	872	1321	1257	423	409	252	261	304	346	894.022	838.642	1019.47	106.396	92.6069	77.7527	110.013	90.3872	116.08	protein_coding	shikimate kinase && PF01202:Shikimate kinase	SKI
E2C16_RS06145	-	NZ_CP038012.1	1264840	1265289	-	450	389	512	433	46	55	37	4	3	2	457.318	372.719	402.682	13.2673	14.2797	13.0904	1.9333	1.0228	0.769392	protein_coding	ComGF family competence protein && PF15980:Putative Competence protein ComGF	-
E2C16_RS06155	-	NZ_CP038012.1	1265434	1266045	-	612	380	532	441	50	48	58	0	2	1	328.484	284.763	301.56	10.6036	9.16346	15.0883	0	0.501374	0.282865	protein_coding	type II secretion system protein && -	-
E2C16_RS06160	-	NZ_CP038012.1	1266032	1266355	-	324	60	40	17	6	5	2	0	0	0	97.9688	40.4426	21.9579	2.40349	1.80299	0.982765	0	0	0	protein_coding	prepilin-type N-terminal cleavage/methylation domain-containing protein && PF13544:Type IV pilin N-term methylation site GFxxxE	-
E2C16_RS06165	-	NZ_CP038012.1	1266360	1267409	-	1050	679	993	741	84	91	107	0	1	0	342.107	309.802	295.336	10.3831	10.1256	16.224	0	0.146115	0	protein_coding	hypothetical protein && PF00482:Type II secretion system (T2SS), protein F	-
E2C16_RS06170	tadA	NZ_CP038012.1	1267399	1268406	-	1008	1301	2059	1490	245	204	212	2	3	2	682.808	669.144	618.604	31.5458	23.645	33.4842	0.431541	0.456608	0.343478	protein_coding	Flp pilus assembly complex ATPase component TadA && PF00437:Type II/IV secretion system protein	-
E2C16_RS06175	-	NZ_CP038012.1	1268742	1268984	+	243	5414	4589	3138	4691	8345	5449	12668	18078	22842	11786.7	6186.36	5404.23	2505.51	4012.26	3570.06	11338.5	11413.7	16272.6	protein_coding	DUF2626 domain-containing protein && -	-
E2C16_RS06180	-	NZ_CP038012.1	1269096	1269734	-	639	43	101	55	481	465	397	175	249	248	35.5999	51.7779	36.0204	97.6968	85.0201	98.9132	59.5648	59.7836	67.1863	protein_coding	MBL fold metallo-hydrolase && PF00753:Metallo-beta-lactamase superfamily	Lactamase_B
E2C16_RS06185	-	NZ_CP038012.1	1269894	1270070	+	177	2487	2094	1341	1993	3673	2667	908	1385	1522	7433.34	3875.49	3170.61	1461.4	2424.47	2398.91	1115.75	1200.49	1488.58	protein_coding	DUF2759 domain-containing protein && -	-
E2C16_RS06190	-	NZ_CP038012.1	1270168	1271265	-	1098	38	37	37	478	575	284	620	817	736	18.3089	11.0388	14.1022	56.5017	61.1836	41.1795	122.812	114.157	116.039	protein_coding	hypothetical protein && -	-
E2C16_RS06195	-	NZ_CP038012.1	1271388	1273277	-	1890	1413	2400	1763	6465	7401	4750	8415	11808	10559	395.514	415.981	390.371	443.959	457.507	400.126	968.379	958.513	967.144	protein_coding	LTA synthase family protein && PF00884:Sulfatase	Sulfatase
E2C16_RS06200	-	NZ_CP038012.1	1273403	1273591	-	189	6	6	8	33	67	17	10	11	10	16.7947	10.3995	17.7139	22.6615	41.4174	14.3203	11.5078	8.92923	9.15942	protein_coding	YqgQ family protein && -	-
E2C16_RS06205	-	NZ_CP038012.1	1273588	1274169	-	582	33	47	37	185	251	125	100	161	110	29.9966	26.4544	26.6052	41.2558	50.3872	34.1942	37.3706	42.4411	32.719	protein_coding	5-formyltetrahydrofolate cyclo-ligase && PF01812:5-formyltetrahydrofolate cyclo-ligase family	-
E2C16_RS06210	rpmG	NZ_CP038012.1	1274289	1274438	-	150	245	155	75	360	989	398	858	886	1522	864.085	338.504	209.246	311.492	770.326	422.432	1244.08	906.203	1756.52	protein_coding	50S ribosomal protein L33 && -	-
E2C16_RS06215	-	NZ_CP038012.1	1274789	1275145	+	357	15	41	33	126	157	100	43	67	56	22.2282	37.6218	38.6841	45.8077	51.3808	44.5961	26.1971	28.7932	27.155	protein_coding	hypothetical protein && -	-
E2C16_RS06220	-	NZ_CP038012.1	1275153	1275623	+	471	33	42	24	145	162	86	125	143	154	37.0659	29.2114	21.3244	39.9561	40.185	29.0698	57.7221	46.5799	56.6017	protein_coding	endolytic transglycosylase MltG && PF02618:YceG-like family	-
E2C16_RS06225	-	NZ_CP038012.1	1275666	1277768	-	2103	335	572	497	1369	1746	1153	2320	2940	2593	84.2727	89.1006	98.9018	84.489	97.0006	87.2881	239.939	214.482	213.449	protein_coding	penicillin-binding protein 2 && PF00905:Penicillin binding protein transpeptidase domain|PF03717:Penicillin-binding Protein dimerisation domain	-
E2C16_RS06230	-	NZ_CP038012.1	1277951	1278553	-	603	4383	6429	5174	9593	9522	8579	12520	17573	15926	3845.35	3492.61	3590.84	2064.78	1844.93	2265.08	4515.85	4471.07	4572.14	protein_coding	superoxide dismutase && PF02777:Iron/manganese superoxide dismutases, C-terminal domain|PF00081:Iron/manganese superoxide dismutases, alpha-hairpin domain	-
E2C16_RS06235	-	NZ_CP038012.1	1278878	1279057	-	180	4	7	3	9	6	8	5	2	1	11.7563	12.7394	6.97487	6.48943	3.89447	7.07591	6.04158	1.70467	0.96174	protein_coding	hypothetical protein && -	-
E2C16_RS06240	-	NZ_CP038012.1	1279440	1279778	+	339	0	0	2	4	8	5	3	5	4	0	0	2.46898	1.53143	2.75715	2.3482	1.92475	2.26284	2.04263	protein_coding	DUF1360 domain-containing protein && PF07098:Protein of unknown function (DUF1360)	-
E2C16_RS06245	-	NZ_CP038012.1	1279857	1280339	-	483	323	478	355	273	327	222	798	1077	1005	353.783	324.194	307.587	73.3587	79.0988	73.1763	359.343	342.099	360.204	protein_coding	DUF456 family protein && PF04306:Protein of unknown function (DUF456)	-
E2C16_RS06250	-	NZ_CP038012.1	1280365	1281996	-	1632	612	800	712	584	624	472	1011	1318	1298	198.387	160.581	182.577	46.4439	44.6719	46.0454	134.736	123.902	137.684	protein_coding	Na/Pi cotransporter family protein && PF01895:PhoU domain|PF02690:Na+/Pi-cotransporter	Na_Pi_cotrans
E2C16_RS06255	-	NZ_CP038012.1	1282201	1282719	+	519	45	130	70	244	291	176	231	302	289	45.8698	82.054	56.444	61.0181	65.5081	53.9896	96.8049	89.2736	96.3963	protein_coding	DUF1189 family protein && PF06691:Protein of unknown function (DUF1189)	-
E2C16_RS06260	-	NZ_CP038012.1	1282802	1283125	+	324	69	113	94	357	373	299	384	519	435	112.664	114.25	121.414	143.008	134.503	146.923	257.774	245.757	232.42	protein_coding	hypothetical protein && -	-
E2C16_RS06265	ispG	NZ_CP038012.1	1283346	1284470	+	1125	944	1502	1091	4372	4711	3627	6008	8237	7445	443.916	437.362	405.844	504.387	489.249	513.286	1161.53	1123.31	1145.62	protein_coding	flavodoxin-dependent (E)-4-hydroxy-3-methylbut-2-enyl-diphosphate synthase && PF04551:GcpE protein	-
E2C16_RS06270	-	NZ_CP038012.1	1284467	1285051	+	585	420	570	415	1632	2049	1441	2897	4188	4103	379.818	319.185	296.879	362.077	409.219	392.169	1077.07	1098.33	1214.16	protein_coding	hypothetical protein && PF06941:5' nucleotidase, deoxy (Pyrimidine), cytosolic type C protein (NT5C)	-
E2C16_RS06275	-	NZ_CP038012.1	1285113	1285529	-	417	44	70	66	92	126	64	163	272	252	55.8211	54.9902	66.2361	28.6344	35.3024	24.4348	85.0167	100.073	104.615	protein_coding	transcriptional repressor && PF01475:Ferric uptake regulator family	FUR
E2C16_RS06280	-	NZ_CP038012.1	1285526	1286392	-	867	31	45	40	124	156	75	212	359	338	18.9158	17.0027	19.3076	18.5626	21.022	13.7723	53.1826	63.527	67.4882	protein_coding	metal ABC transporter permease && PF00950:ABC 3 transport family	ABC-3
E2C16_RS06285	-	NZ_CP038012.1	1286385	1287155	-	771	41	91	66	220	241	167	236	371	330	28.1327	38.6643	35.8242	37.0343	36.5201	34.4847	66.5749	73.8249	74.0951	protein_coding	metal ABC transporter ATP-binding protein && PF00005:ABC transporter	ABC_tran
E2C16_RS06295	-	NZ_CP038012.1	1287602	1288492	-	891	1066	1397	1150	2430	2924	2128	6683	9920	8688	632.938	513.621	540.141	353.969	383.415	380.241	1631.35	1708.12	1688	protein_coding	deoxyribonuclease IV && PF01261:Xylose isomerase-like TIM barrel	-
E2C16_RS06300	-	NZ_CP038012.1	1288507	1289802	-	1296	1095	1890	1431	3211	3715	2466	9300	12971	10915	446.983	477.728	462.085	321.567	334.906	302.937	1560.74	1535.51	1457.97	protein_coding	DEAD/DEAH box helicase && PF00271:Helicase conserved C-terminal domain|PF00270:DEAD/DEAH box helicase	DEAD
E2C16_RS06305	-	NZ_CP038012.1	1289917	1290372	+	456	0	3	1	23	36	13	9	4	16	0	2.15516	0.917746	6.54635	9.22374	4.53882	4.2927	1.34579	6.07414	protein_coding	hypothetical protein && PF14181:YqfQ-like protein	-
E2C16_RS06310	-	NZ_CP038012.1	1290438	1291409	+	972	439	783	586	2441	2541	1657	2955	4131	3764	238.935	263.888	252.301	325.94	305.427	271.407	661.217	652.037	670.368	protein_coding	4-hydroxy-3-methylbut-2-enyl diphosphate reductase && PF02401:LytB protein	-
E2C16_RS06315	-	NZ_CP038012.1	1291505	1292623	-	1119	297	386	355	387	450	386	911	1315	1201	140.413	113.001	132.766	44.8866	46.9842	54.9189	177.068	180.293	185.799	protein_coding	Nif3-like dinuclear metal center hexameric protein && PF01784:NIF3 (NGG1p interacting factor 3)	-
E2C16_RS06320	-	NZ_CP038012.1	1292620	1293312	-	693	116	152	142	172	164	143	338	485	347	88.5536	71.8512	85.7516	32.213	27.649	32.8524	106.081	107.372	86.6815	protein_coding	tRNA (adenine-N(1))-methyltransferase && PF04816:tRNA (adenine(22)-N(1))-methyltransferase	-
E2C16_RS06325	-	NZ_CP038012.1	1293400	1293753	-	354	6785	9697	8867	11575	11458	9713	19494	28550	27063	10139.8	8973.42	10482.4	4243.79	3781.6	4368.32	11977.1	12373.3	13234.4	protein_coding	cytochrome c && PF13442:Cytochrome C oxidase, cbb3-type, subunit III	-
E2C16_RS06330	-	NZ_CP038012.1	1293893	1295032	-	1140	65	118	69	175	133	148	77	88	73	30.1641	33.9079	25.3298	19.9237	13.6306	20.6691	14.6906	11.843	11.0853	protein_coding	acyl-CoA dehydrogenase && PF00441:Acyl-CoA dehydrogenase, C-terminal domain|PF02771:Acyl-CoA dehydrogenase, N-terminal domain|PF02770:Acyl-CoA dehydrogenase, middle domain	-
E2C16_RS06335	-	NZ_CP038012.1	1295131	1295676	-	546	0	5	0	22	31	14	3	9	7	0	2.99986	0	5.22957	6.63344	4.08226	1.19504	2.52891	2.2194	protein_coding	hypothetical protein && -	-
E2C16_RS06340	rpoD	NZ_CP038012.1	1295831	1296961	-	1131	1460	2121	1941	2597	2653	2405	3449	5017	4321	682.923	614.33	718.208	298.02	274.059	338.546	663.259	680.557	661.381	protein_coding	RNA polymerase sigma factor RpoD && PF03979:Sigma-70 factor, region 1.1|PF04545:Sigma-70, region 4|PF04542:Sigma-70 region 2|PF04539:Sigma-70 region 3|PF00140:Sigma-70 factor, region 1.2	Sigma70_r3
E2C16_RS06345	-	NZ_CP038012.1	1296996	1298819	-	1824	885	1483	1198	2715	2719	2437	2390	3840	3125	256.685	266.342	274.865	193.188	174.162	212.714	284.988	322.99	296.589	protein_coding	DNA primase && PF13155:Toprim-like|PF08275:DNA primase catalytic core, N-terminal domain|PF10410:DnaB-helicase binding domain of primase|PF01807:CHC2 zinc finger	-
E2C16_RS06350	-	NZ_CP038012.1	1299340	1300155	-	816	365	603	529	1073	1095	855	2743	3925	3493	236.638	242.076	271.302	170.666	156.781	166.817	731.12	737.96	741.034	protein_coding	kinase/pyrophosphorylase && PF03618:Kinase/pyrophosphorylase	DUF299
E2C16_RS06355	-	NZ_CP038012.1	1300165	1300794	-	630	217	363	282	762	803	600	904	1468	1090	182.222	188.751	187.325	156.982	148.917	151.627	312.091	357.494	299.513	protein_coding	helix-turn-helix transcriptional regulator && PF08279:HTH domain	HTH_11
E2C16_RS06360	-	NZ_CP038012.1	1301229	1302599	+	1371	331	563	489	1256	1227	1317	2670	3863	3358	127.724	134.522	149.265	118.902	104.563	152.937	423.571	432.285	424.007	protein_coding	glycine--tRNA ligase && PF03129:Anticodon binding domain|PF00587:tRNA synthetase class II core domain (G, H, P, S and T)	HGTP_anticodon
E2C16_RS06365	recO	NZ_CP038012.1	1302821	1303603	-	783	489	770	609	1283	1568	1168	1030	1433	1241	330.391	322.146	325.494	212.668	233.967	237.49	286.107	280.781	274.372	protein_coding	DNA repair protein RecO && PF11967:Recombination protein O N terminal|PF02565:Recombination protein O C terminal	-
E2C16_RS06370	-	NZ_CP038012.1	1303641	1304555	-	915	328	516	380	1021	1241	876	836	1209	929	189.642	184.736	173.8	144.824	158.46	152.422	198.718	202.716	175.762	protein_coding	GTPase Era && PF01926:50S ribosome-binding GTPase|PF07650:KH domain	-
E2C16_RS06375	-	NZ_CP038012.1	1304542	1304946	-	405	48	65	41	260	401	237	193	222	236	62.7	52.5753	42.3659	83.321	115.68	93.1661	103.647	84.0971	100.876	protein_coding	cytidine deaminase && PF00383:Cytidine and deoxycytidylate deaminase zinc-binding region	-
E2C16_RS06380	-	NZ_CP038012.1	1304962	1305321	-	360	18	38	26	132	202	93	84	121	109	26.4516	34.5784	30.2244	47.5891	65.5569	41.1287	50.7493	51.5663	52.4148	protein_coding	diacylglycerol kinase family protein && PF01219:Prokaryotic diacylglycerol kinase	-
E2C16_RS06385	ybeY	NZ_CP038012.1	1305327	1305797	-	471	38	93	62	251	342	231	139	172	160	42.682	64.6823	55.0881	69.1654	84.8349	78.0829	64.187	56.0262	58.807	protein_coding	rRNA maturation RNase YbeY && PF02130:Uncharacterized protein family UPF0054	-
E2C16_RS06390	-	NZ_CP038012.1	1305815	1307872	-	2058	244	555	329	1848	1987	1097	626	837	780	62.7229	88.3428	66.9018	116.545	112.803	84.8645	66.1579	62.3969	65.6114	protein_coding	HDIG domain-containing protein && PF07698:7TM receptor with intracellular HD hydrolase|PF01966:HD domain|PF07697:7TM-HD extracellular	HD
E2C16_RS06395	-	NZ_CP038012.1	1308124	1309032	-	909	455	827	546	2241	2562	1418	1024	1464	1282	264.807	298.034	251.371	319.974	329.295	248.357	245.013	247.093	244.149	protein_coding	PhoH family protein && PF02562:PhoH-like protein	-
E2C16_RS06400	-	NZ_CP038012.1	1309089	1310177	-	1089	235	368	284	888	1103	664	172	212	202	114.162	110.699	109.138	105.833	118.336	97.0745	34.3521	29.867	32.111	protein_coding	hypothetical protein && PF06898:Putative stage IV sporulation protein YqfD	-
E2C16_RS06405	-	NZ_CP038012.1	1310167	1310424	-	258	5	5	2	6	13	4	1	2	2	10.2525	6.34854	3.24412	3.01834	5.88699	2.46834	0.843011	1.18931	1.34196	protein_coding	hypothetical protein && -	-
E2C16_RS06410	-	NZ_CP038012.1	1310474	1310935	-	462	6763	9613	8375	6133	6873	7624	2141	3198	2990	7744.24	6816.17	7586.3	1722.93	1738.1	2627.28	1007.92	1061.99	1120.36	protein_coding	hypothetical protein && -	-
E2C16_RS06415	floA	NZ_CP038012.1	1310981	1311979	-	999	4279	6665	5777	4802	5450	5282	2487	3567	3195	2265.99	2185.54	2420.05	623.868	637.383	841.778	541.456	547.799	553.65	protein_coding	flotillin-like protein FloA && PF12127:SigmaW regulon antibacterial	-
E2C16_RS06420	-	NZ_CP038012.1	1311976	1313301	-	1326	7820	10835	9511	8573	8778	9891	2174	3127	2739	3119.93	2676.76	3001.72	839.123	773.431	1187.58	356.59	361.799	357.584	protein_coding	nodulation protein NfeD && PF01972:Serine dehydrogenase proteinase|PF01957:NfeD-like C-terminal, partner-binding	-
E2C16_RS06425	-	NZ_CP038012.1	1313576	1313746	-	171	838	556	272	1257	3738	1959	2539	2462	3693	2592.56	1065.13	665.671	954.059	2553.95	1823.91	3229.38	2208.9	3738.64	protein_coding	30S ribosomal protein S21 && -	-
E2C16_RS06430	deoC	NZ_CP038012.1	1313851	1314522	-	672	200	233	180	880	933	665	330	398	358	157.45	113.582	112.096	169.961	162.212	157.55	106.806	90.8651	92.224	protein_coding	deoxyribose-phosphate aldolase && PF01791:DeoC/LacD family aldolase	-
E2C16_RS06435	mtaB	NZ_CP038012.1	1314596	1315954	-	1359	226	428	360	1558	1887	1072	267	384	360	87.9773	103.169	110.859	148.794	162.227	125.586	42.7312	43.3506	45.8578	protein_coding	tRNA (N(6)-L-threonylcarbamoyladenosine(37)-C(2))-methylthiotransferase MtaB && PF04055:Radical SAM superfamily|PF00919:Uncharacterized protein family UPF0004	Radical_SAM
E2C16_RS06440	-	NZ_CP038012.1	1316979	1317956	-	978	30	84	48	124	146	95	35	47	52	16.228	28.1361	20.5395	16.4558	17.4415	15.465	7.78363	7.37297	9.20438	protein_coding	phosphotransferase && PF01636:Phosphotransferase enzyme family	APH
E2C16_RS06445	-	NZ_CP038012.1	1318109	1319551	-	1443	76	110	106	118	125	97	18	25	32	27.8631	24.9718	30.7416	10.6133	10.1208	10.7021	2.71306	2.65801	3.83896	protein_coding	glycosyltransferase && PF00535:Glycosyl transferase family 2	Glycos_transf_2
E2C16_RS06455	-	NZ_CP038012.1	1320858	1321598	-	741	280	461	361	854	852	714	1073	1508	1280	199.904	203.801	203.881	149.581	134.336	153.407	314.945	312.224	299.035	protein_coding	16S rRNA (uracil(1498)-N(3))-methyltransferase && PF04452:RNA methyltransferase	-
E2C16_RS06460	prmA	NZ_CP038012.1	1321604	1322548	-	945	160	306	193	610	620	491	565	899	687	89.5715	106.075	85.4698	83.7788	76.653	82.7208	130.038	145.952	125.85	protein_coding	50S ribosomal protein L11 methyltransferase && PF06325:Ribosomal protein L11 methyltransferase (PrmA)	-
E2C16_RS06465	dnaJ	NZ_CP038012.1	1322564	1323682	-	1119	187	280	220	947	1076	710	1009	1323	1207	88.4083	81.9694	82.2772	109.839	112.344	101.017	196.116	181.39	186.727	protein_coding	molecular chaperone DnaJ && PF00684:DnaJ central domain|PF00226:DnaJ domain|PF01556:DnaJ C terminal domain	DnaJ_C
E2C16_RS06470	dnaK	NZ_CP038012.1	1323841	1325682	-	1842	2598	4348	3524	10985	10855	8758	7363	10667	8750	746.159	773.257	800.633	774.01	688.509	756.973	869.397	888.456	822.334	protein_coding	molecular chaperone DnaK && PF00012:Hsp70 protein	HSP70
E2C16_RS06475	grpE	NZ_CP038012.1	1325795	1326376	-	582	274	429	344	1694	1609	1359	579	959	759	249.063	241.467	247.356	377.769	323	371.759	216.376	252.801	225.761	protein_coding	nucleotide exchange factor GrpE && PF01025:GrpE	-
E2C16_RS06480	hrcA	NZ_CP038012.1	1326366	1327430	-	1065	1062	1643	1208	5284	4205	3565	2147	3575	2557	527.541	505.373	474.684	643.946	461.303	532.936	438.465	515.003	415.634	protein_coding	heat-inducible transcriptional repressor HrcA && PF01628:HrcA protein C terminal domain	HrcA
E2C16_RS06485	-	NZ_CP038012.1	1327526	1328659	-	1134	69	153	65	522	520	320	634	834	787	32.1898	44.1979	23.9876	59.7439	53.5747	44.9264	121.599	112.833	120.141	protein_coding	oxygen-independent coproporphyrinogen III oxidase && PF06969:HemN C-terminal domain|PF04055:Radical SAM superfamily	Radical_SAM
E2C16_RS06490	lepA	NZ_CP038012.1	1328727	1330550	-	1824	813	1545	1056	3702	3713	2580	5860	8420	7585	235.802	277.477	242.285	263.419	237.832	225.195	698.756	708.224	719.881	protein_coding	elongation factor 4 && PF00009:Elongation factor Tu GTP binding domain|PF00679:Elongation factor G C-terminus|PF03144:Elongation factor Tu domain 2|PF06421:GTP-binding protein LepA C-terminus	GTP_EFTU
E2C16_RS06495	-	NZ_CP038012.1	1330604	1331416	-	813	4	11	15	31	47	14	7	9	11	2.60286	4.43227	7.72125	4.94889	6.75425	2.74159	1.87267	1.69838	2.34224	protein_coding	stage II sporulation protein P && PF07454:Stage II sporulation protein P (SpoIIP)	-
E2C16_RS06500	gpr	NZ_CP038012.1	1331467	1332504	-	1038	12	19	20	66	77	45	9	16	22	6.11597	5.99625	8.06343	8.25245	8.66688	6.90208	1.88581	2.36486	3.66906	protein_coding	GPR endopeptidase && PF03418:Germination protease	-
E2C16_RS06505	-	NZ_CP038012.1	1332702	1332953	+	252	2261	4191	3064	10650	13405	8154	29052	42194	42785	4746.59	5448.05	5088.33	5485.11	6214.92	5151.51	25074.3	25688.2	29391.4	protein_coding	30S ribosomal protein S20 && -	-
E2C16_RS06510	holA	NZ_CP038012.1	1333207	1334229	-	1023	287	494	320	1301	1624	985	2343	3324	2840	148.418	158.189	130.907	165.059	185.473	153.294	498.138	498.504	480.588	protein_coding	DNA polymerase III subunit delta && PF06144:DNA polymerase III, delta subunit	-
E2C16_RS06515	-	NZ_CP038012.1	1334403	1334537	+	135	10631	4774	2046	2983	9955	6481	2539	2368	4310	41660.3	11584.4	6342.48	2867.85	8615.43	7643.16	4090.55	2691.11	5526.8	protein_coding	YqzM family protein && -	-
E2C16_RS06520	-	NZ_CP038012.1	1334616	1336781	-	2166	196	353	322	247	291	272	74	100	116	47.8717	53.3875	62.2135	14.8004	15.6965	19.9929	7.43064	7.08312	9.27106	protein_coding	DNA internalization-related competence protein ComEC/Rec2 && PF00753:Metallo-beta-lactamase superfamily|PF03772:Competence protein	Lactamase_B
E2C16_RS06525	-	NZ_CP038012.1	1336931	1337494	-	564	409	674	540	618	614	567	341	482	440	383.642	391.475	400.684	142.215	127.192	160.055	131.501	131.115	135.053	protein_coding	ComE operon protein 2 && PF00383:Cytidine and deoxycytidylate deaminase zinc-binding region	-
E2C16_RS06530	-	NZ_CP038012.1	1337534	1338193	-	660	534	793	633	656	699	596	175	257	186	428.035	393.598	401.372	129.002	123.738	143.77	57.6696	59.741	48.7864	protein_coding	comEA protein && PF10531:SLBB domain|PF12836:Helix-hairpin-helix motif	-
E2C16_RS06535	-	NZ_CP038012.1	1338249	1338989	-	741	13	19	6	76	76	67	175	210	208	9.28126	8.39961	3.3886	13.3116	11.983	14.3953	51.3656	43.4795	48.5932	protein_coding	class I SAM-dependent methyltransferase && PF12847:Methyltransferase domain	-
E2C16_RS06540	rsfS	NZ_CP038012.1	1338986	1339336	-	351	20	17	12	47	59	58	180	214	225	30.1442	15.8659	14.3074	17.3791	19.6388	26.3079	111.537	93.5384	110.97	protein_coding	ribosome silencing factor && PF02410:Ribosomal silencing factor during starvation	DUF143
E2C16_RS06545	-	NZ_CP038012.1	1339337	1339906	-	570	20	40	29	72	94	54	191	246	257	18.5625	22.9884	21.2917	16.3943	19.2674	15.0829	72.8805	66.213	78.0528	protein_coding	HD domain-containing protein && PF01966:HD domain	HD
E2C16_RS06550	-	NZ_CP038012.1	1339881	1340465	-	585	22	37	21	67	65	68	237	276	237	19.8952	20.719	15.0228	14.8647	12.9816	18.5062	88.1141	72.383	70.133	protein_coding	nicotinate-nucleotide adenylyltransferase && PF01467:Cytidylyltransferase-like	CTP_transf_2
E2C16_RS06555	yhbY	NZ_CP038012.1	1340478	1340768	-	291	0	1	0	1	5	4	6	9	4	0	1.12572	0	0.446009	2.00746	2.18843	4.48447	4.74496	2.37956	protein_coding	ribosome assembly RNA-binding protein YhbY && -	-
E2C16_RS06560	aroE	NZ_CP038012.1	1340755	1341597	-	843	8	26	7	54	48	33	100	81	78	5.02047	10.1034	3.47502	8.31385	6.65247	6.23234	25.8003	14.7415	16.0176	protein_coding	shikimate dehydrogenase && PF01488:Shikimate / quinate 5-dehydrogenase|PF08501:Shikimate dehydrogenase substrate binding domain	-
E2C16_RS06565	yqeH	NZ_CP038012.1	1341629	1342729	-	1101	126	150	147	318	254	261	467	595	540	60.5431	44.6301	55.875	37.4866	26.9535	37.7414	92.2534	82.9111	84.9056	protein_coding	ribosome biogenesis GTPase YqeH && PF01926:50S ribosome-binding GTPase	-
E2C16_RS06570	-	NZ_CP038012.1	1342729	1343244	-	516	32	78	65	245	237	194	272	325	291	32.8082	49.5186	52.717	61.6244	53.6622	59.8573	114.649	96.6311	97.6277	protein_coding	YqeG family HAD IIIA-type phosphatase && PF13242:HAD-hyrolase-like	-
E2C16_RS06575	sigK	NZ_CP038012.1	1343432	1344133	+	702	1	0	4	16	14	7	7	3	2	0.753606	0	2.38457	2.95814	2.33002	1.58754	2.16877	0.655643	0.4932	protein_coding	sigma-70 family RNA polymerase sigma factor && PF04545:Sigma-70, region 4|PF04542:Sigma-70 region 2	Sigma70_r4
E2C16_RS06580	mtnN	NZ_CP038012.1	1344436	1345128	-	693	643	691	661	1885	2268	2316	2055	2710	2727	490.862	326.639	399.168	353.032	382.366	532.072	644.958	599.956	681.211	protein_coding	5'-methylthioadenosine/S-adenosylhomocysteine nucleosidase && PF01048:Phosphorylase superfamily	-
E2C16_RS06585	-	NZ_CP038012.1	1345154	1345822	-	669	74	147	102	759	971	618	924	1235	1035	58.5177	71.9805	63.806	147.249	169.575	147.071	300.399	283.22	267.821	protein_coding	DUF1510 family protein && PF07423:Protein of unknown function (DUF1510)	-
E2C16_RS06590	greA	NZ_CP038012.1	1345962	1346438	-	477	993	1512	1364	2864	3054	2519	923	1493	1393	1101.32	1038.38	1196.69	779.275	748.032	840.765	420.859	480.203	505.548	protein_coding	transcription elongation factor GreA && PF03449:Transcription elongation factor, N-terminal|PF01272:Transcription elongation factor, GreA/GreB, C-term	-
E2C16_RS06595	udk	NZ_CP038012.1	1346517	1347179	-	663	92	154	135	600	746	441	584	781	709	73.4101	76.0906	85.2133	117.456	131.46	105.899	191.581	180.726	185.124	protein_coding	uridine kinase && PF00485:Phosphoribulokinase / Uridine kinase family	-
E2C16_RS06600	-	NZ_CP038012.1	1347235	1347897	-	663	30	77	50	236	326	205	277	390	401	23.9381	38.0453	31.5605	46.1992	57.4478	49.2272	90.8697	90.2473	104.703	protein_coding	O-methyltransferase && PF01596:O-methyltransferase	-
E2C16_RS06605	mltG	NZ_CP038012.1	1347894	1349024	-	1131	107	175	120	583	636	385	779	932	908	50.0498	50.6873	44.4023	66.9025	65.6998	54.1955	149.805	126.426	138.98	protein_coding	endolytic transglycosylase MltG && PF02618:YceG-like family	-
E2C16_RS06610	-	NZ_CP038012.1	1349193	1349486	-	294	2339	3812	3491	1593	1778	1556	1929	2828	2646	4208.86	4247.46	4969.24	703.242	706.568	842.611	1427.05	1475.76	1558.02	protein_coding	DUF1292 domain-containing protein && -	-
E2C16_RS06615	ruvX	NZ_CP038012.1	1349499	1349918	-	420	142	295	231	387	376	273	260	399	355	178.863	230.089	230.171	119.591	104.594	103.485	134.641	145.749	146.322	protein_coding	Holliday junction resolvase RuvX && PF03652:Holliday junction resolvase	-
E2C16_RS06620	-	NZ_CP038012.1	1349915	1350187	-	273	97	108	84	349	605	281	419	533	563	187.971	129.594	128.767	165.92	258.918	163.873	333.814	299.535	357.006	protein_coding	IreB family regulatory phosphoprotein && -	-
E2C16_RS06625	alaS	NZ_CP038012.1	1350251	1352884	-	2634	166	240	156	391	397	457	759	982	813	33.3406	29.8483	24.7854	19.2663	17.6094	27.6226	62.6728	57.1978	53.4324	protein_coding	alanine--tRNA ligase && PF02272:DHHA1 domain|PF01411:tRNA synthetases class II (A)|PF07973:Threonyl and Alanyl tRNA synthetase second additional domain	-
E2C16_RS06630	-	NZ_CP038012.1	1353229	1355643	-	2415	565	876	672	2531	2651	2052	3265	4422	3888	123.769	118.826	116.45	136.023	128.251	135.277	294.048	280.921	278.701	protein_coding	ATP-dependent RecD-like DNA helicase && PF13604:AAA domain|PF13538:UvrD-like helicase C-terminal domain|PF14490:Helix-hairpin-helix containing domain	-
E2C16_RS06635	-	NZ_CP038012.1	1355657	1356316	-	660	63	99	102	370	436	288	481	715	650	50.4985	49.1377	64.676	72.7602	77.1813	69.4726	158.509	166.205	170.49	protein_coding	tetratricopeptide repeat protein && PF13414:TPR repeat	-
E2C16_RS06640	mnmA	NZ_CP038012.1	1356329	1357444	-	1116	148	216	167	855	928	595	1033	1422	1338	70.1583	63.4035	62.6238	99.4347	97.1523	84.8824	201.321	195.487	207.55	protein_coding	tRNA 2-thiouridine(34) synthase MnmA && PF03054:tRNA methyl transferase	-
E2C16_RS06645	-	NZ_CP038012.1	1357473	1358615	-	1143	153	173	151	688	779	480	694	886	869	70.8152	49.5819	55.2863	78.1229	79.6271	66.859	132.058	118.924	131.614	protein_coding	cysteine desulfurase && PF00266:Aminotransferase class-V	Aminotran_5
E2C16_RS06650	-	NZ_CP038012.1	1358629	1359048	-	420	20	40	25	271	296	189	86	104	115	25.192	31.1985	24.9102	83.7445	82.3402	71.6436	44.5351	37.9898	47.4	protein_coding	Rrf2 family transcriptional regulator && PF02082:Transcriptional regulator	Rrf2
E2C16_RS06655	-	NZ_CP038012.1	1359177	1360466	+	1290	37	89	49	421	522	300	162	299	243	15.1738	22.6008	15.8962	42.3573	47.277	37.0251	27.3136	35.5602	32.6097	protein_coding	replication-associated recombination protein A && PF00004:ATPase family associated with various cellular activities (AAA)|PF16193:AAA C-terminal domain|PF12002:MgsA AAA+ ATPase C terminal	AAA
E2C16_RS06660	-	NZ_CP038012.1	1361391	1361927	+	537	54	108	67	352	387	211	218	371	290	53.1987	65.883	52.2141	85.0755	84.1989	62.5566	88.2948	105.994	93.4875	protein_coding	transcription repressor NadR && PF02829:3H domain|PF08279:HTH domain	3H
E2C16_RS06665	-	NZ_CP038012.1	1361969	1362520	-	552	13	20	17	143	192	88	43	62	69	12.4591	11.869	12.8883	33.6227	40.6379	25.381	16.9427	17.232	21.6391	protein_coding	GNAT family N-acetyltransferase && PF13302:Acetyltransferase (GNAT) domain	-
E2C16_RS06670	-	NZ_CP038012.1	1362613	1364001	+	1389	158	255	182	860	907	869	136	197	190	60.1778	60.1398	54.8348	80.3586	76.2912	99.6053	21.2956	21.7594	23.68	protein_coding	amidase && PF01425:Amidase	Amidase
E2C16_RS06675	-	NZ_CP038012.1	1364056	1364682	-	627	35	44	68	200	229	171	60	67	75	29.5313	22.9884	45.3867	41.3998	42.6715	43.4204	20.8131	16.3942	20.7073	protein_coding	HD domain-containing protein && -	-
E2C16_RS06680	-	NZ_CP038012.1	1364867	1365079	+	213	129	97	41	454	1212	452	150	174	235	320.399	149.182	80.5548	276.638	664.802	337.85	153.167	125.329	190.993	protein_coding	cold shock domain-containing protein && -	-
E2C16_RS06685	-	NZ_CP038012.1	1365118	1365306	-	189	18	24	11	69	77	57	47	51	52	50.384	41.5981	24.3567	47.3831	47.5991	48.0151	54.0865	41.3992	47.629	protein_coding	zinc-finger domain-containing protein && -	-
E2C16_RS06690	-	NZ_CP038012.1	1365414	1365800	+	387	31	35	44	267	276	184	85	112	136	42.3772	29.6265	47.5805	89.544	83.3235	75.6958	47.7706	44.4007	60.8356	protein_coding	reverse transcriptase-like protein && PF13456:Reverse transcriptase-like	-
E2C16_RS06695	-	NZ_CP038012.1	1365875	1366465	-	591	153	207	171	451	471	421	344	547	403	136.957	114.738	121.087	99.0433	93.1114	113.412	126.597	141.998	118.045	protein_coding	metallophosphoesterase family protein && PF12850:Calcineurin-like phosphoesterase superfamily domain	-
E2C16_RS06700	-	NZ_CP038012.1	1366486	1367316	-	831	158	212	180	503	508	534	258	387	336	100.586	83.5716	90.6481	78.5603	71.422	102.307	67.5261	71.4485	69.9952	protein_coding	sulfurtransferase && PF00581:Rhodanese-like domain	Rhodanese
E2C16_RS06705	-	NZ_CP038012.1	1367318	1370929	-	3612	430	830	571	2353	2530	2003	1170	1745	1484	62.9799	75.2756	66.157	84.5494	81.8356	88.2873	70.4516	74.1192	71.124	protein_coding	GTPase && PF00350:Dynamin family	-
E2C16_RS06710	-	NZ_CP038012.1	1371094	1372623	-	1530	209	362	338	325	318	317	528	731	622	72.2664	77.507	92.4512	27.5695	24.2832	32.9862	75.0577	73.3009	70.3767	protein_coding	carboxypeptidase M32 && PF02074:Carboxypeptidase Taq (M32) metallopeptidase	-
E2C16_RS06715	-	NZ_CP038012.1	1372698	1373096	-	399	7	19	15	56	59	49	95	147	133	9.28126	15.5993	15.7328	18.2159	17.2762	19.5519	51.7849	56.5233	57.7044	protein_coding	VOC family protein && PF06983:3-demethylubiquinone-9 3-methyltransferase	-
E2C16_RS06720	-	NZ_CP038012.1	1373248	1373505	-	258	1	5	1	2	1	1	1	1	1	2.05051	6.34854	1.62206	1.00611	0.452845	0.617085	0.843011	0.594653	0.670981	protein_coding	hypothetical protein && -	-
E2C16_RS06725	-	NZ_CP038012.1	1373548	1373853	+	306	6	7	11	3	10	5	0	2	1	10.3732	7.49377	15.0438	1.27244	3.81811	2.60144	0	1.00275	0.565729	protein_coding	hypothetical protein && PF06782:Uncharacterised protein family (UPF0236)	-
E2C16_RS06730	-	NZ_CP038012.1	1374308	1374778	-	471	61	86	43	27	30	21	5	18	10	68.5158	59.8138	38.2063	7.44011	7.44166	7.09844	2.30888	5.8632	3.67544	protein_coding	hydrogenase maturation protease && PF01750:Hydrogenase maturation protease	-
E2C16_RS06735	-	NZ_CP038012.1	1374778	1376184	-	1407	124	198	180	76	88	64	31	48	34	46.624	46.0993	53.5384	7.01061	7.30732	7.24187	4.79204	5.23396	4.18326	protein_coding	nickel-dependent hydrogenase large subunit && PF00374:Nickel-dependent hydrogenase	-
E2C16_RS06740	-	NZ_CP038012.1	1376177	1377082	-	906	86	150	108	40	55	55	22	22	21	50.2171	54.2359	49.8865	5.73018	7.09258	9.66494	5.28138	3.72544	4.01256	protein_coding	hydrogenase small subunit && PF14720:NiFe/NiFeSe hydrogenase small subunit C-terminal|PF01058:NADH ubiquinone oxidoreductase, 20 Kd subunit	-
E2C16_RS06745	-	NZ_CP038012.1	1377082	1377528	-	447	53	104	61	35	34	27	2	2	2	62.7263	76.2166	57.1096	10.1624	8.88671	9.61659	0.97314	0.686445	0.774555	protein_coding	cytochrome b5 && PF00173:Cytochrome b5-like Heme/Steroid binding domain	-
E2C16_RS06750	hypE	NZ_CP038012.1	1377652	1378659	-	1008	127	197	171	64	57	57	14	8	13	66.6538	64.022	70.9942	8.24054	6.60669	9.00283	3.02079	1.21762	2.23261	protein_coding	hydrogenase expression/formation protein HypE && PF02769:AIR synthase related protein, C-terminal domain|PF00586:AIR synthase related protein, N-terminal domain	-
E2C16_RS06755	hypD	NZ_CP038012.1	1378659	1379771	-	1113	91	146	110	66	55	52	6	7	7	43.2542	42.9716	41.3604	7.69635	5.77347	7.43829	1.17249	0.964908	1.08876	protein_coding	hydrogenase formation protein HypD && PF01924:Hydrogenase formation hypA family	-
E2C16_RS06760	-	NZ_CP038012.1	1379746	1379979	-	234	5	1	2	0	0	3	0	0	0	11.3041	1.39993	3.57685	0	0	2.04113	0	0	0	protein_coding	HypC/HybG/HupF family hydrogenase formation chaperone && -	-
E2C16_RS06765	hypF	NZ_CP038012.1	1379995	1382091	-	2097	43	85	79	58	56	62	19	12	11	10.848	13.2784	15.7658	3.58976	3.12003	4.70715	1.97064	0.877942	0.90808	protein_coding	carbamoyltransferase HypF && PF01300:Telomere recombination|PF07503:HypF finger	Sua5_yciO_yrdC
E2C16_RS06770	hypB	NZ_CP038012.1	1382031	1382702	-	672	6	12	4	19	13	10	0	0	1	4.7235	5.84973	2.49102	3.66962	2.26018	2.36917	0	0	0.257609	protein_coding	hydrogenase nickel incorporation protein HypB && PF02492:CobW/HypB/UreG, nucleotide-binding domain	-
E2C16_RS06775	-	NZ_CP038012.1	1382699	1383058	-	360	2	6	6	7	9	9	0	0	0	2.93906	5.45975	6.97487	2.52367	2.92085	3.9802	0	0	0	protein_coding	hydrogenase maturation nickel metallochaperone HypA && PF01155:Hydrogenase/urease nickel incorporation, metallochaperone, hypA	-
E2C16_RS06780	-	NZ_CP038012.1	1383224	1383529	-	306	3743	6235	5726	3205	2551	1742	118	153	139	6471.13	6674.81	7831	1359.39	973.999	906.341	83.8713	76.7102	78.6364	protein_coding	iron-sulfur cluster repair di-iron protein%2C ric && -	-
E2C16_RS06785	-	NZ_CP038012.1	1383767	1384423	-	657	1004	1386	1251	1438	1711	1306	133	164	139	808.444	691.069	796.855	284.073	304.267	316.477	44.029	38.2967	36.6252	protein_coding	hypothetical protein && -	-
E2C16_RS06790	-	NZ_CP038012.1	1384575	1385447	-	873	31	33	35	44	49	49	185	199	197	18.7858	12.3829	16.778	6.54146	6.5577	8.93607	46.0904	34.9721	39.0645	protein_coding	AraC family transcriptional regulator && PF12833:Helix-turn-helix domain|PF06445:GyrI-like small molecule binding domain	AraC_E_bind
E2C16_RS06795	abc-f	NZ_CP038012.1	1385612	1387069	-	1458	11	35	22	99	126	68	29	51	36	3.99132	7.86383	6.31469	8.8128	10.0968	7.42534	4.32607	5.36656	4.2744	protein_coding	ABC-F type ribosomal protection protein && PF12848:ABC transporter|PF00005:ABC transporter	ABC_tran
E2C16_RS06800	-	NZ_CP038012.1	1387498	1387542	-	45	95	52	36	97	236	90	42	39	69	1116.84	378.542	334.794	279.766	612.73	318.416	202.997	132.964	265.44	protein_coding	erythromycin resistance leader peptide && -	-
E2C16_RS06805	-	NZ_CP038012.1	1387685	1388629	-	945	8	13	15	23	24	22	10	11	5	4.47857	4.50646	6.64273	3.15887	2.96721	3.70643	2.30155	1.78585	0.915942	protein_coding	DMT family transporter && PF00892:EamA-like transporter family	DUF6
E2C16_RS06810	-	NZ_CP038012.1	1389258	1389638	+	381	1	1	6	10	14	18	5	9	8	1.38853	0.859803	6.59043	3.40652	4.29312	7.52164	2.85429	3.62411	3.63492	protein_coding	tyrosine-type recombinase/integrase && PF00589:Phage integrase family	Phage_integrase
E2C16_RS06815	sspO	NZ_CP038012.1	1389848	1390003	-	156	3	2	4	7	4	2	3	3	3	10.1737	4.1998	10.7306	5.82384	2.99575	2.04113	4.18263	2.95039	3.3291	protein_coding	small acid-soluble spore protein O && -	-
E2C16_RS06820	-	NZ_CP038012.1	1390283	1390504	+	222	0	1	2	0	3	6	0	1	0	0	1.47561	3.7702	0	1.57884	4.30292	0	0.691083	0	protein_coding	hypothetical protein && -	-
E2C16_RS06825	-	NZ_CP038012.1	1390929	1391669	+	741	0	1	0	0	0	0	0	0	0	0	0.442085	0	0	0	0	0	0	0	protein_coding	helix-turn-helix domain-containing protein && PF13730:Helix-turn-helix domain	-
E2C16_RS06830	-	NZ_CP038012.1	1392427	1393026	+	600	11	11	10	111	137	42	6	10	13	9.69891	6.00572	6.97487	24.0109	26.6771	11.1446	2.17497	2.55701	3.75078	protein_coding	thermonuclease family protein && PF00565:Staphylococcal nuclease homologue	-
E2C16_RS06835	-	NZ_CP038012.1	1393625	1395043	-	1419	15	47	36	48	51	33	19	46	31	5.5923	10.8502	10.6171	4.39031	4.19911	3.70251	2.91222	4.97346	3.78189	protein_coding	aspartate ammonia-lyase && PF00206:Lyase|PF10415:Fumarase C C-terminus	-
E2C16_RS06840	-	NZ_CP038012.1	1395224	1396471	-	1248	10	20	17	32	33	14	14	25	22	4.23903	5.24976	5.70061	3.32791	3.08936	1.78599	2.43987	3.07333	3.05167	protein_coding	Zn-dependent hydrolase && PF01546:Peptidase family M20/M25/M40	Peptidase_M20
E2C16_RS06850	-	NZ_CP038012.1	1398018	1398230	-	213	0	1	0	2	1	0	0	0	0	0	1.53796	0	1.21867	0.548517	0	0	0	0	protein_coding	hypothetical protein && -	-
E2C16_RS06855	-	NZ_CP038012.1	1398426	1399109	-	684	17	24	18	30	25	28	17	29	40	13.1484	11.4942	11.0129	5.69248	4.27025	6.51729	5.40562	6.50467	10.1236	protein_coding	DUF1028 domain-containing protein && PF06267:Family of unknown function (DUF1028)	-
E2C16_RS06860	-	NZ_CP038012.1	1399155	1399607	-	453	2	4	2	8	14	8	14	15	13	2.33568	2.89258	1.84765	2.29207	3.61077	2.81162	6.72176	5.08015	4.96793	protein_coding	RidA family protein && PF01042:Endoribonuclease L-PSP	Ribonuc_L-PSP
E2C16_RS06865	-	NZ_CP038012.1	1399632	1400207	-	576	2	0	5	2	3	3	2	3	0	1.83692	0	3.63274	0.450655	0.608511	0.829208	0.755197	0.799065	0	protein_coding	FAD synthetase && PF06574:FAD synthetase	-
E2C16_RS06870	-	NZ_CP038012.1	1400279	1401739	-	1461	6	8	5	21	11	22	4	9	3	2.17261	1.79376	1.43221	1.86554	0.879654	2.39738	0.595474	0.945095	0.355468	protein_coding	4-hydroxyphenylacetate 3-hydroxylase && PF03241:4-hydroxyphenylacetate 3-hydroxylase C terminal|PF11794:4-hydroxyphenylacetate 3-hydroxylase N terminal	-
E2C16_RS06875	-	NZ_CP038012.1	1401777	1402952	-	1176	3	0	3	7	7	8	0	0	0	1.34957	0	1.06758	0.772551	0.695441	1.08305	0	0	0	protein_coding	FCD domain-containing protein && PF07729:FCD domain|PF01613:Flavin reductase like domain	Flavin_Reduct
E2C16_RS06880	-	NZ_CP038012.1	1403650	1404975	+	1326	92	129	105	551	592	393	94	76	69	36.7051	31.8691	33.1385	53.9317	52.1612	47.1861	15.4183	8.79333	9.00815	protein_coding	amidohydrolase && PF07687:Peptidase dimerisation domain|PF01546:Peptidase family M20/M25/M40	Peptidase_M20
E2C16_RS06885	-	NZ_CP038012.1	1404978	1406279	+	1302	63	131	97	435	545	353	85	122	102	25.5983	32.9598	31.178	43.3625	48.9052	43.1647	14.1991	14.3758	13.5619	protein_coding	hypothetical protein && -	-
E2C16_RS06890	-	NZ_CP038012.1	1406484	1406690	+	207	11	10	3	183	394	218	12	11	9	28.1128	15.8254	6.0651	114.741	222.38	167.668	12.6085	8.15278	7.52666	protein_coding	4-oxalocrotonate tautomerase family protein && -	-
E2C16_RS06895	-	NZ_CP038012.1	1407410	1408696	-	1287	63	97	76	339	443	299	334	516	460	25.8966	24.6898	24.7128	34.1867	40.2156	36.9877	56.4444	61.5112	61.8742	protein_coding	hypothetical protein && -	-
E2C16_RS06900	-	NZ_CP038012.1	1408701	1410305	-	1605	42	107	83	338	365	242	216	416	281	13.8438	21.839	21.6416	27.3324	26.5697	24.0052	29.2706	39.7651	30.3083	protein_coding	hypothetical protein && -	-
E2C16_RS06910	-	NZ_CP038012.1	1411678	1411860	-	183	0	2	2	11	9	12	12	4	2	0	3.58016	4.57368	7.80149	5.74594	10.4399	14.2621	3.35345	1.89195	protein_coding	hypothetical protein && -	-
E2C16_RS06915	-	NZ_CP038012.1	1412019	1412258	-	240	0	0	0	0	2	2	1	0	1	0	0	0	0	0.973617	1.32673	0.906237	0	0.721305	protein_coding	ATP-dependent Lon protease && -	-
E2C16_RS06920	-	NZ_CP038012.1	1412338	1412625	-	288	27	14	12	12	18	18	3	7	5	49.5967	15.9243	17.4372	5.40785	7.30213	9.9505	2.26559	3.72897	3.00544	protein_coding	hypothetical protein && -	-
E2C16_RS06925	-	NZ_CP038012.1	1412735	1413301	-	567	4	7	7	37	46	44	19	30	39	3.73214	4.04426	5.16657	8.46944	9.4786	12.3548	7.28825	8.11748	11.9073	protein_coding	2-phosphoglycerate kinase && -	-
E2C16_RS06930	-	NZ_CP038012.1	1413499	1413780	-	282	8	8	5	32	34	36	12	26	17	15.008	9.29318	7.42007	14.7278	14.0864	20.3244	9.25518	14.1451	10.4359	protein_coding	hypothetical protein && -	-
E2C16_RS06935	-	NZ_CP038012.1	1413965	1414648	-	684	3	6	7	45	25	30	21	26	44	2.32031	2.87355	4.28281	8.53872	4.27025	6.98281	6.67753	5.83177	11.1359	protein_coding	hypothetical protein && PF12681:Glyoxalase-like domain	-
E2C16_RS06940	-	NZ_CP038012.1	1415611	1417113	-	1503	22	43	15	33	33	36	10	12	13	7.74364	9.37202	4.17657	2.84965	2.56522	3.81336	1.44708	1.22491	1.49732	protein_coding	tripartite tricarboxylate transporter permease && PF01970:Tripartite tricarboxylate transporter TctA family	-
E2C16_RS06945	-	NZ_CP038012.1	1417166	1417624	-	459	1	2	7	9	7	3	0	3	2	1.15257	1.42738	6.38223	2.54487	1.78178	1.04057	0	1.00275	0.754306	protein_coding	tripartite tricarboxylate transporter TctB family protein && PF07331:Tripartite tricarboxylate transporter TctB family	-
E2C16_RS06950	-	NZ_CP038012.1	1417706	1418707	-	1002	24	35	31	41	41	55	10	12	21	12.6714	11.4426	12.9474	5.31071	4.78064	8.73896	2.17063	1.83737	3.62812	protein_coding	tripartite tricarboxylate transporter substrate binding protein && PF03401:Tripartite tricarboxylate transporter family receptor	-
E2C16_RS06955	-	NZ_CP038012.1	1419136	1421010	-	1875	0	4	5	25	19	15	5	3	1	0	0.698847	1.11598	1.73051	1.18392	1.27366	0.579991	0.245473	0.092327	protein_coding	sigma 54-interacting transcriptional regulator && PF06506:Propionate catabolism activator|PF02954:Bacterial regulatory protein, Fis family|PF00158:Sigma-54 interaction domain	Sigma54_activat
E2C16_RS06960	-	NZ_CP038012.1	1421313	1422110	+	798	7	9	11	17	15	21	13	14	8	4.64063	3.69456	5.76869	2.76492	2.19613	4.18968	3.54318	2.69159	1.73547	protein_coding	hypothetical protein && PF00378:Enoyl-CoA hydratase/isomerase	ECH
E2C16_RS06965	-	NZ_CP038012.1	1422173	1423390	+	1218	58	57	34	58	117	69	33	56	47	25.192	15.3303	11.682	6.18041	11.223	9.01917	5.89277	7.05381	6.68006	protein_coding	CoA transferase && PF02515:CoA-transferase family III	CoA_transf_3
E2C16_RS06970	-	NZ_CP038012.1	1423720	1424280	-	561	7	1	4	23	21	15	3	9	2	6.60111	0.58393	2.9839	5.3211	4.37347	4.2569	1.16308	2.46129	0.617159	protein_coding	hypothetical protein && -	-
E2C16_RS06975	-	NZ_CP038012.1	1425436	1426389	-	954	924	1301	1288	2076	2014	1682	501	963	721	512.395	446.738	565.008	282.433	246.65	280.7	114.22	154.868	130.833	protein_coding	hydroxyacid dehydrogenase && PF00389:D-isomer specific 2-hydroxyacid dehydrogenase, catalytic domain|PF02826:D-isomer specific 2-hydroxyacid dehydrogenase, NAD binding domain	2-Hacid_dh_C
E2C16_RS06980	-	NZ_CP038012.1	1426902	1427696	-	795	11	25	28	109	99	66	15	19	13	7.31993	10.3014	14.7393	17.7949	14.5491	13.2173	4.10371	3.66665	2.83078	protein_coding	ABC transporter ATP-binding protein && PF00005:ABC transporter	ABC_tran
E2C16_RS06985	-	NZ_CP038012.1	1427683	1428675	-	993	13	16	5	59	81	48	9	12	7	6.92589	5.2783	2.10721	7.7115	9.53027	7.69585	1.97127	1.85402	1.22033	protein_coding	ABC transporter permease && PF02653:Branched-chain amino acid transport system / permease component	BPD_transp_2
E2C16_RS06990	-	NZ_CP038012.1	1428776	1429762	-	987	52	103	88	336	365	257	29	37	34	27.872	34.1856	37.3124	44.1833	43.2061	41.4554	6.39048	5.75132	5.96337	protein_coding	ABC transporter substrate-binding protein && PF04392:ABC transporter substrate binding protein	-
E2C16_RS06995	-	NZ_CP038012.1	1430051	1430749	+	699	0	0	1	9	3	0	1	1	0	0	0	0.598701	1.6711	0.501434	0	0.311154	0.219486	0	protein_coding	pseudouridine synthase && PF00849:RNA pseudouridylate synthase|PF01479:S4 domain	S4
E2C16_RS07000	-	NZ_CP038012.1	1431557	1431922	+	366	9	9	14	58	71	47	53	94	88	13.009	8.05536	16.0079	20.5676	22.6645	20.4447	31.4954	39.4031	41.6228	protein_coding	recombinase family protein && PF00239:Resolvase, N terminal domain	Resolvase
E2C16_RS07005	-	NZ_CP038012.1	1432360	1434132	-	1773	62	129	97	665	650	403	268	341	330	18.4997	23.8344	22.8955	48.6798	42.8326	36.1877	32.876	29.5073	32.2207	protein_coding	AAA family ATPase && PF13304:AAA domain, putative AbiEii toxin, Type IV TA system	-
E2C16_RS07010	-	NZ_CP038012.1	1434233	1434952	-	720	6	12	13	123	117	78	26	47	56	4.4086	5.45975	7.55611	22.1722	18.9855	17.2475	7.85405	10.0149	13.4644	protein_coding	hypothetical protein && -	-
E2C16_RS07015	-	NZ_CP038012.1	1435140	1435376	-	237	20	33	33	267	229	204	55	87	61	44.644	45.6131	58.271	146.217	112.89	137.04	50.4739	56.3189	44.5565	protein_coding	hypothetical protein && -	-
E2C16_RS07020	-	NZ_CP038012.1	1435675	1436283	+	609	50	134	118	521	518	300	425	813	664	43.4344	72.0794	81.0871	111.034	99.3761	78.4276	151.783	204.813	188.747	protein_coding	hypothetical protein && -	-
E2C16_RS07025	-	NZ_CP038012.1	1436930	1437799	-	870	11	9	5	253	201	151	33	58	36	6.6889	3.38881	2.40513	37.7431	26.9927	27.6326	8.24988	10.228	7.1633	protein_coding	hypothetical protein && -	-
E2C16_RS07030	-	NZ_CP038012.1	1438138	1441224	-	3087	308	458	377	648	679	686	636	781	686	52.7832	48.6018	51.1084	27.2442	25.6982	35.3795	44.8098	38.8148	38.4696	protein_coding	type I restriction endonuclease subunit R && PF12008:Type I restriction and modification enzyme - subunit R C terminal|PF04851:Type III restriction enzyme, res subunit|PF04313:Type I restriction enzyme R protein N terminus (HSDR_N)	-
E2C16_RS07035	-	NZ_CP038012.1	1441240	1442346	-	1107	34	59	54	121	153	131	91	179	150	16.2485	17.4594	20.4142	14.1865	16.1478	18.8403	17.8791	24.8078	23.4571	protein_coding	restriction endonuclease subunit S && PF01420:Type I restriction modification DNA specificity domain	-
E2C16_RS07040	-	NZ_CP038012.1	1442343	1444904	-	2562	196	283	252	680	702	694	336	487	389	40.4724	36.1852	41.1631	34.4482	32.0131	43.1266	28.5242	29.1631	26.2845	protein_coding	type I restriction-modification system subunit M && PF12161:HsdM N-terminal domain|PF02384:N-6 DNA Methylase	-
E2C16_RS07045	-	NZ_CP038012.1	1445511	1446086	+	576	13	27	18	83	84	45	18	19	19	11.9399	15.3555	13.0779	18.7022	17.0383	12.4381	6.79677	5.06074	5.71033	protein_coding	hypothetical protein && -	-
E2C16_RS07050	-	NZ_CP038012.1	1446189	1446437	+	249	13	9	9	39	33	24	6	12	17	27.6201	11.8404	15.1262	20.3283	15.484	15.3453	5.24089	7.39376	11.819	protein_coding	hypothetical protein && -	-
E2C16_RS07055	-	NZ_CP038012.1	1446672	1446887	-	216	2	4	3	8	20	8	9	5	4	4.89844	6.06638	5.81239	4.80698	10.818	5.89659	9.06237	3.5514	3.2058	protein_coding	helix-turn-helix transcriptional regulator && -	-
E2C16_RS07060	-	NZ_CP038012.1	1447095	1447946	-	852	16	19	13	41	33	29	11	13	16	9.93486	7.30529	6.38544	6.24569	4.52526	5.41905	2.80806	2.34092	3.25095	protein_coding	ATP-binding protein && PF01695:IstB-like ATP binding protein	-
E2C16_RS07065	-	NZ_CP038012.1	1447879	1448820	-	942	1	4	8	15	24	14	8	10	9	0.561605	1.39102	3.55407	2.0667	2.97666	2.36615	1.84711	1.62867	1.65395	protein_coding	winged helix-turn-helix transcriptional regulator && -	-
E2C16_RS07070	-	NZ_CP038012.1	1449568	1450014	-	447	0	4	1	24	18	7	6	2	0	0	2.93141	0.936224	6.96851	4.70473	2.49319	2.91942	0.686445	0	protein_coding	ribbon-helix-helix domain-containing protein && PF12651:Ribbon-helix-helix domain	-
E2C16_RS07075	-	NZ_CP038012.1	1451997	1452317	-	321	51	84	59	46	62	35	63	84	74	84.0517	85.7231	76.9191	18.599	22.5661	17.3591	42.6863	40.1474	39.9077	protein_coding	hypothetical protein && -	-
E2C16_RS07080	-	NZ_CP038012.1	1452413	1452700	-	288	0	8	2	18	11	9	53	64	62	0	9.09958	2.90619	8.11178	4.46241	4.97525	40.0255	34.0934	37.2674	protein_coding	hypothetical protein && -	-
E2C16_RS07085	-	NZ_CP038012.1	1452821	1453183	+	363	42	64	38	100	65	41	27	34	26	61.2103	57.756	43.8091	35.7544	20.9207	17.9822	16.1774	14.37	12.3993	protein_coding	helix-turn-helix transcriptional regulator && PF12844:Helix-turn-helix domain	-
E2C16_RS07090	-	NZ_CP038012.1	1454078	1455448	-	1371	76	144	78	150	149	121	68	117	67	29.3263	34.4072	23.8092	14.2001	12.6975	14.0512	10.7876	13.0928	8.45994	protein_coding	HAMP domain-containing histidine kinase && PF00512:His Kinase A (phospho-acceptor) domain|PF02518:Histidine kinase-, DNA gyrase B-, and HSP90-like ATPase|PF00672:HAMP domain	HATPase_c
E2C16_RS07095	-	NZ_CP038012.1	1455426	1456139	-	714	57	120	55	85	96	69	33	41	35	42.2336	55.0563	32.2368	15.451	15.7088	15.3856	10.0524	8.80986	8.48594	protein_coding	response regulator transcription factor && PF00072:Response regulator receiver domain|PF00486:Transcriptional regulatory protein, C terminal	Response_reg
E2C16_RS07100	-	NZ_CP038012.1	1456278	1456511	+	234	4680	2956	1354	52	81	84	27	26	45	10580.6	4138.21	2421.53	28.8419	40.4426	57.1516	25.0958	17.0467	33.291	protein_coding	hypothetical protein && -	-
E2C16_RS07110	-	NZ_CP038012.1	1457401	1457727	-	327	125	146	144	124	123	104	12	20	24	202.229	146.261	184.29	49.2164	43.9468	50.6349	7.98153	9.38351	12.7056	protein_coding	four-helix bundle copper-binding protein && -	-
E2C16_RS07115	-	NZ_CP038012.1	1457946	1459436	-	1491	17	43	42	227	138	115	48	54	39	6.03188	9.44745	11.7885	19.7599	10.8136	12.2796	7.00191	5.55647	4.52811	protein_coding	multicopper oxidase domain-containing protein && PF00394:Multicopper oxidase|PF07732:Multicopper oxidase|PF07731:Multicopper oxidase	-
E2C16_RS07120	-	NZ_CP038012.1	1459651	1460040	+	390	161	196	200	96	127	116	983	1527	1323	218.395	164.632	214.611	31.9479	38.046	47.3542	548.203	600.7	587.253	protein_coding	hypothetical protein && -	-
E2C16_RS07125	-	NZ_CP038012.1	1460154	1462571	-	2418	748	1090	1004	3439	2454	1528	258	312	206	163.654	147.671	173.766	184.592	118.574	100.608	23.2069	19.7962	14.7483	protein_coding	copper-translocating P-type ATPase && PF00702:haloacid dehalogenase-like hydrolase|PF00122:E1-E2 ATPase|PF00403:Heavy-metal-associated domain	E1-E2_ATPase
E2C16_RS07130	copZ	NZ_CP038012.1	1462724	1462927	-	204	82	187	143	860	839	454	80	126	99	212.65	300.286	293.355	547.148	480.509	354.316	85.2929	94.7597	84.0108	protein_coding	copper chaperone CopZ && -	-
E2C16_RS07135	-	NZ_CP038012.1	1463017	1463304	-	288	32	82	58	323	337	264	39	34	60	58.7813	93.2707	84.2796	145.561	136.712	145.941	29.4527	18.1121	36.0652	protein_coding	metal-sensitive transcriptional regulator && -	-
E2C16_RS07145	-	NZ_CP038012.1	1464184	1466223	+	2040	27782	38970	34362	5541	4853	6899	311	457	307	7204.68	6257.83	7049.13	352.528	277.939	538.419	33.1576	34.3692	26.0518	protein_coding	copper-translocating P-type ATPase && PF00122:E1-E2 ATPase|PF00702:haloacid dehalogenase-like hydrolase	E1-E2_ATPase
E2C16_RS07150	-	NZ_CP038012.1	1466465	1467415	+	951	772	1097	1035	644	472	393	9	15	8	429.456	377.876	455.457	87.8904	57.987	65.7926	2.05833	2.41988	1.45626	protein_coding	endonuclease I && PF04231:Endonuclease I	-
E2C16_RS07155	-	NZ_CP038012.1	1467850	1468659	-	810	6	16	5	30	30	18	13	18	8	3.91875	6.47081	2.58328	4.80698	4.32719	3.53795	3.49069	3.40934	1.70976	protein_coding	prolipoprotein diacylglyceryl transferase && PF01790:Prolipoprotein diacylglyceryl transferase	LGT
E2C16_RS07160	ccsB	NZ_CP038012.1	1468709	1469899	-	1191	7	6	9	28	31	17	4	10	10	3.10934	1.6503	3.16241	3.05128	3.04102	2.27249	0.730468	1.28816	1.45351	protein_coding	c-type cytochrome biogenesis protein CcsB && PF01578:Cytochrome C assembly protein	-
E2C16_RS07165	-	NZ_CP038012.1	1469899	1471545	-	1647	4	15	7	20	19	12	8	12	9	1.28484	2.98347	1.77865	1.57606	1.34781	1.15999	1.05645	1.11782	0.945973	protein_coding	cytochrome c biogenesis protein ResB && PF05140:ResB-like family	-
E2C16_RS07170	-	NZ_CP038012.1	1471799	1472509	-	711	184	303	293	241	229	202	356	432	450	136.908	139.604	172.459	43.993	37.6301	45.2321	108.901	93.2175	109.565	protein_coding	cytochrome c biogenesis protein CcdA && PF02683:Cytochrome C biogenesis protein transmembrane region	-
E2C16_RS07175	-	NZ_CP038012.1	1472564	1473298	-	735	57	98	70	87	82	66	188	281	256	41.0269	43.678	39.8564	15.3627	13.0345	14.2962	55.6318	58.6546	60.2952	protein_coding	sulfite exporter TauE/SafE family protein && PF13386:Cytochrome C biogenesis protein transmembrane region	-
E2C16_RS07180	-	NZ_CP038012.1	1473314	1474234	-	921	88	172	116	134	142	111	234	342	288	50.5481	61.1776	52.7091	18.8835	18.0135	19.1879	55.2598	56.9705	54.1331	protein_coding	sialidase && PF15902:Sortilin, neurotensin receptor 3,	-
E2C16_RS07185	-	NZ_CP038012.1	1474246	1474923	-	678	57	103	62	98	80	90	104	127	138	44.4761	49.7658	38.2692	18.76	13.7857	21.1338	33.3623	28.738	35.2354	protein_coding	response regulator transcription factor && PF00486:Transcriptional regulatory protein, C terminal|PF00072:Response regulator receiver domain	Response_reg
E2C16_RS07190	-	NZ_CP038012.1	1474943	1476304	-	1362	87	159	144	164	161	171	202	257	252	33.7928	38.2423	44.2459	15.628	13.8108	19.9887	32.2572	28.9494	32.0297	protein_coding	HAMP domain-containing protein && PF00672:HAMP domain|PF02518:Histidine kinase-, DNA gyrase B-, and HSP90-like ATPase|PF00512:His Kinase A (phospho-acceptor) domain	HATPase_c
E2C16_RS07195	resA	NZ_CP038012.1	1476525	1477061	+	537	14	36	29	64	73	60	32	36	32	13.7923	21.961	22.6001	15.4683	15.8825	17.7886	12.9607	10.2852	10.3159	protein_coding	thiol-disulfide oxidoreductase ResA && PF00578:AhpC/TSA family	-
E2C16_RS07200	-	NZ_CP038012.1	1477408	1477989	-	582	49	108	64	552	716	458	638	758	706	44.5405	60.7889	46.0197	123.098	143.734	125.287	238.424	199.816	209.996	protein_coding	hypothetical protein && -	-
E2C16_RS07205	-	NZ_CP038012.1	1478122	1478514	-	393	25	55	44	472	598	413	319	371	420	33.6534	45.8452	46.8541	155.878	177.778	167.31	176.543	144.832	185.006	protein_coding	topoisomerase && -	-
E2C16_RS07210	-	NZ_CP038012.1	1478847	1479749	-	903	13	18	12	43	66	28	18	10	12	7.61618	6.52993	5.56136	6.18041	8.53937	4.93668	4.33548	1.69901	2.30051	protein_coding	helix-turn-helix transcriptional regulator && PF12833:Helix-turn-helix domain	-
E2C16_RS07215	-	NZ_CP038012.1	1479937	1480320	-	384	21	27	21	35	37	37	5	4	6	28.9314	23.0333	22.8863	11.8297	11.2574	15.3404	2.83199	1.59813	2.70489	protein_coding	hypothetical protein && -	-
E2C16_RS07225	-	NZ_CP038012.1	1480875	1481339	+	465	13	33	24	97	93	37	12	50	37	14.7901	23.248	21.5996	27.0742	23.3668	12.6682	5.61282	16.4968	13.7746	protein_coding	DUF1541 domain-containing protein && PF07563:Protein of unknown function (DUF1541)|PF02915:Rubrerythrin	-
E2C16_RS07230	-	NZ_CP038012.1	1481652	1484186	-	2535	311	497	405	267	282	324	80	110	80	64.9029	64.2247	66.8597	13.67	12.9969	20.3485	6.8638	6.6573	5.46314	protein_coding	AAA family ATPase && PF13166:AAA domain	-
E2C16_RS07235	-	NZ_CP038012.1	1484269	1484484	-	216	4	2	1	2	5	2	0	1	2	9.79688	3.03319	1.93746	1.20175	2.70449	1.47415	0	0.71028	1.6029	protein_coding	hypothetical protein && -	-
E2C16_RS07240	-	NZ_CP038012.1	1485039	1486595	+	1557	129	208	164	821	844	745	103	147	132	43.8311	43.7621	44.0801	68.437	63.332	76.1785	14.388	14.4848	14.6763	protein_coding	recombinase family protein && PF00239:Resolvase, N terminal domain|PF07508:Recombinase|PF13408:Recombinase zinc beta ribbon domain	Resolvase
E2C16_RS07245	rlmD	NZ_CP038012.1	1486652	1488025	-	1374	1832	1623	1240	1597	2280	2225	884	1220	1123	705.375	386.951	377.678	150.853	193.873	257.815	139.932	136.225	141.489	protein_coding	23S rRNA (uracil(1939)-C(5))-methyltransferase RlmD && PF05958:tRNA (Uracil-5-)-methyltransferase	-
E2C16_RS07250	-	NZ_CP038012.1	1488209	1488928	-	720	4	11	7	31	38	17	21	36	35	2.93906	5.00477	4.06867	5.58812	6.16624	3.75908	6.34366	7.67102	8.41522	protein_coding	hypothetical protein && PF09929:Putative PD-(D/E)XK phosphodiesterase (DUF2161)	-
E2C16_RS07255	-	NZ_CP038012.1	1489092	1490993	-	1902	328	450	454	1316	1566	1183	924	1178	1098	91.2315	77.5043	99.8924	89.8011	96.1946	99.0237	105.661	95.0207	99.936	protein_coding	ATP-dependent DNA helicase && PF13307:Helicase C-terminal domain	-
E2C16_RS07260	-	NZ_CP038012.1	1491091	1492218	-	1128	102	169	139	845	989	612	612	793	796	47.838	49.0796	51.5695	97.2263	102.437	86.3788	118.004	107.857	122.161	protein_coding	class I SAM-dependent RNA methyltransferase && PF01170:Putative RNA methylase family UPF0020|PF02926:THUMP domain	-
E2C16_RS07265	rnpB	NZ_CP038012.1	1492411	1492800	-	390	496294	778288	768509	299773	261991	342353	338960	505406	451661	673218	653732	824654	99761.8	78485.8	139757	189033	198820	200483	protein_coding	RNase P RNA component class B && -	-
E2C16_RS07270	gpsB	NZ_CP038012.1	1492865	1493155	-	291	74	96	77	388	525	252	240	365	371	134.53	108.069	110.735	173.051	210.783	137.871	179.379	192.435	220.704	protein_coding	cell division regulator GpsB && -	-
E2C16_RS07275	-	NZ_CP038012.1	1493360	1494637	-	1278	132	283	220	603	651	453	1144	1562	1511	54.6418	72.5403	72.0409	61.2382	59.5141	56.4329	194.692	187.514	204.674	protein_coding	exonuclease && PF13482:RNase_H superfamily	-
E2C16_RS07280	-	NZ_CP038012.1	1494627	1496900	-	2274	203	358	255	1013	1054	800	1582	2158	1787	47.2267	51.5723	46.9285	57.817	54.1526	56.0098	151.31	145.594	136.039	protein_coding	DEAD/DEAH box helicase && PF00271:Helicase conserved C-terminal domain|PF00270:DEAD/DEAH box helicase|PF09369:Domain of unknown function (DUF1998)	DEAD
E2C16_RS07285	-	NZ_CP038012.1	1496897	1497262	-	366	27	46	39	144	180	99	205	336	259	39.0269	41.1719	44.5934	51.0643	57.4594	43.0644	121.822	140.845	122.504	protein_coding	YppE family protein && PF08807:Bacterial domain of unknown function (DUF1798)	-
E2C16_RS07290	recU	NZ_CP038012.1	1497437	1498048	+	612	64	113	95	566	703	372	136	177	156	55.3236	60.4854	64.962	120.033	134.206	96.7735	48.3326	44.3716	44.1269	protein_coding	Holliday junction resolvase RecU && PF03838:Recombination protein U	-
E2C16_RS07295	-	NZ_CP038012.1	1498072	1500675	+	2604	532	918	685	2988	3557	2970	2734	3704	3491	108.082	115.485	110.087	148.928	159.592	181.585	228.355	218.229	232.081	protein_coding	PBP1A family penicillin-binding protein && PF00905:Penicillin binding protein transpeptidase domain|PF00912:Transglycosylase	-
E2C16_RS07300	-	NZ_CP038012.1	1500757	1501089	-	333	9	11	4	69	121	76	75	118	107	14.2982	10.8211	5.02693	26.8931	42.4532	36.3358	48.9858	54.3652	55.6249	protein_coding	hypothetical protein && -	-
E2C16_RS07305	nth	NZ_CP038012.1	1501094	1501744	-	651	18	30	26	132	140	125	149	174	152	14.6276	15.0961	16.714	26.3166	25.1256	30.5699	49.7804	41.0064	40.4197	protein_coding	endonuclease III && PF00730:HhH-GPD superfamily base excision DNA repair protein|PF00633:Helix-hairpin-helix motif	HhH-GPD
E2C16_RS07310	-	NZ_CP038012.1	1501754	1502464	-	711	7	21	18	132	149	76	170	192	173	5.20847	9.6755	10.5947	24.0958	24.4842	17.018	52.0035	41.43	42.1218	protein_coding	DnaD domain-containing protein && PF07261:Replication initiation and membrane attachment	-
E2C16_RS07315	asnS	NZ_CP038012.1	1502546	1503841	-	1296	695	1320	1006	2908	3247	2522	5261	7654	6629	283.701	333.651	324.848	291.223	292.716	309.817	882.909	906.08	885.468	protein_coding	asparagine--tRNA ligase && PF00152:tRNA synthetases class II (D, K and N)|PF01336:OB-fold nucleic acid binding domain	tRNA-synt_2
E2C16_RS07320	-	NZ_CP038012.1	1503875	1505074	-	1200	458	769	572	1786	2054	1413	2496	3518	3083	201.914	209.927	199.481	193.169	199.981	187.467	452.393	449.778	444.756	protein_coding	pyridoxal phosphate-dependent aminotransferase && PF00155:Aminotransferase class I and II	Aminotran_1_2
E2C16_RS07325	-	NZ_CP038012.1	1505083	1505562	-	480	1019	887	745	1009	1239	1197	915	1296	1038	1123.09	605.349	649.534	272.826	301.578	397.025	414.603	414.235	374.357	protein_coding	DUF5590 domain-containg protein && -	-
E2C16_RS07330	dinG	NZ_CP038012.1	1505598	1508378	-	2781	332	598	430	1591	1634	1101	525	761	626	63.1566	70.4407	64.7075	74.2515	68.6468	63.0306	41.0593	41.9824	38.9676	protein_coding	ATP-dependent DNA helicase DinG && PF13307:Helicase C-terminal domain|PF00929:Exonuclease	Exonuc_X-T
E2C16_RS07335	panD	NZ_CP038012.1	1509382	1509762	-	381	51	52	41	101	118	79	169	174	182	70.8152	44.7097	45.0346	34.4059	36.1848	33.0116	96.475	70.066	82.6945	protein_coding	aspartate 1-decarboxylase && PF02261:Aspartate decarboxylase	-
E2C16_RS07340	-	NZ_CP038012.1	1509750	1510616	-	867	56	94	77	149	148	114	203	281	223	34.1704	35.5167	37.1671	22.3051	19.944	20.9339	50.9249	49.7245	44.5262	protein_coding	pantoate--beta-alanine ligase && PF02569:Pantoate-beta-alanine ligase	-
E2C16_RS07345	panB	NZ_CP038012.1	1510623	1511465	-	843	123	156	124	333	354	245	366	486	422	77.1897	60.6207	61.5575	51.2688	49.062	46.2704	94.4292	88.4488	86.6592	protein_coding	3-methyl-2-oxobutanoate hydroxymethyltransferase && PF02548:Ketopantoate hydroxymethyltransferase	-
E2C16_RS07350	-	NZ_CP038012.1	1511728	1512711	-	984	232	464	336	967	1042	866	652	785	733	124.731	154.471	142.9	127.546	123.721	140.116	144.114	122.393	128.955	protein_coding	biotin--[acetyl-CoA-carboxylase] ligase && PF03099:Biotin/lipoate A/B protein ligase family|PF08279:HTH domain|PF02237:Biotin protein ligase C terminal domain	HTH_11
E2C16_RS07355	-	NZ_CP038012.1	1512689	1513879	-	1191	401	631	587	810	833	839	444	499	467	178.121	173.557	206.259	88.2693	81.7152	112.154	81.0819	64.2794	67.8789	protein_coding	CCA tRNA nucleotidyltransferase && PF01743:Poly A polymerase head domain|PF13735:tRNA nucleotidyltransferase domain 2 putative|PF12627:Probable RNA and SrmB- binding site of polymerase A	-
E2C16_RS07360	bshA	NZ_CP038012.1	1513876	1515012	-	1137	146	240	169	501	570	480	261	352	310	67.9319	69.1472	62.2033	57.1891	58.5712	67.2118	49.9267	47.4969	47.1988	protein_coding	N-acetyl-alpha-D-glucosaminyl L-malate synthase BshA && PF00534:Glycosyl transferases group 1|PF13439:Glycosyltransferase Family 4	Glycos_transf_1
E2C16_RS07365	-	NZ_CP038012.1	1515045	1515845	-	801	58	126	86	390	421	301	214	293	278	38.3069	51.5302	44.9317	63.1929	61.4072	59.8272	58.1078	56.1201	60.0817	protein_coding	4-hydroxy-tetrahydrodipicolinate reductase && PF05173:Dihydrodipicolinate reductase, C-terminus|PF01113:Dihydrodipicolinate reductase, N-terminus	DapB_N
E2C16_RS07370	-	NZ_CP038012.1	1515842	1516096	-	255	33	46	26	136	217	93	68	79	55	68.4629	59.0937	42.6698	69.2205	99.4235	58.0641	57.9991	47.5303	37.3381	protein_coding	nucleotide pyrophosphohydrolase && -	-
E2C16_RS07375	-	NZ_CP038012.1	1516406	1517071	-	666	1036	1618	1271	3382	3749	2540	3130	4505	4451	822.938	795.844	798.654	659.076	657.674	607.19	1022.17	1037.78	1156.95	protein_coding	zinc metallopeptidase && PF04298:Putative neutral zinc metallopeptidase	-
E2C16_RS07380	-	NZ_CP038012.1	1517141	1517737	-	597	36	83	48	250	250	154	371	614	451	31.9014	45.5436	33.6476	54.3503	48.9255	41.0687	135.161	157.789	130.777	protein_coding	DUF1405 domain-containing protein && PF07187:Protein of unknown function (DUF1405)	-
E2C16_RS07385	-	NZ_CP038012.1	1517883	1518650	-	768	10555	14524	12927	10238	9505	11250	8356	12548	11272	7270.74	6195.11	7044.07	1730.18	1445.97	2332.15	2366.41	2506.67	2540.8	protein_coding	cytochrome C oxidase Cbb3 && PF00032:Cytochrome b(C-terminal)/b6/petD|PF13442:Cytochrome C oxidase, cbb3-type, subunit III	-
E2C16_RS07390	-	NZ_CP038012.1	1518695	1519369	-	675	993	1495	1134	2353	2561	2261	5919	7890	6802	778.264	725.54	703.067	452.433	443.277	533.288	1907.21	1793.31	1744.47	protein_coding	cytochrome b6 && PF13631:Cytochrome b(N-terminal)/b6/petB	-
E2C16_RS07395	-	NZ_CP038012.1	1519393	1519899	-	507	1424	1808	1506	3448	3867	3273	5517	7809	7062	1485.88	1168.19	1243.09	882.664	891.119	1027.79	2366.73	2363.04	2411.29	protein_coding	ubiquinol-cytochrome c reductase iron-sulfur subunit && PF00355:Rieske [2Fe-2S] domain	-
E2C16_RS07400	-	NZ_CP038012.1	1520085	1520531	-	447	82	179	141	462	512	295	407	579	497	97.0483	131.18	132.008	134.144	133.823	105.07	198.034	198.726	192.477	protein_coding	DUF2487 family protein && PF10673:Protein of unknown function (DUF2487)	-
E2C16_RS07405	-	NZ_CP038012.1	1521803	1522357	-	555	167	292	239	772	907	906	274	324	330	159.186	172.351	180.215	180.535	190.934	259.896	107.377	89.5644	102.932	protein_coding	IDEAL domain-containing protein && PF08858:IDEAL domain|PF08864:UPF0302 domain	-
E2C16_RS07410	-	NZ_CP038012.1	1522368	1523624	-	1257	282	399	400	1009	1151	1149	314	454	379	118.685	103.983	133.172	104.182	106.982	145.529	54.3309	55.412	52.1956	protein_coding	tetratricopeptide repeat protein && PF14559:Tetratricopeptide repeat|PF13429:Tetratricopeptide repeat	-
E2C16_RS07415	aroA	NZ_CP038012.1	1523678	1524976	-	1299	158	227	187	930	1042	1068	318	421	346	64.3472	57.2454	60.2448	92.9202	93.7191	130.896	53.244	49.7229	46.1102	protein_coding	3-phosphoshikimate 1-carboxyvinyltransferase && PF00275:EPSP synthase (3-phosphoshikimate 1-carboxyvinyltransferase)	EPSP_synthase
E2C16_RS07420	-	NZ_CP038012.1	1525027	1526124	-	1098	101	149	102	931	975	856	226	374	288	48.6632	44.4537	38.8763	110.048	103.746	124.118	44.7671	52.258	45.4067	protein_coding	prephenate dehydrogenase && PF01842:ACT domain|PF02153:Prephenate dehydrogenase	ACT
E2C16_RS07425	-	NZ_CP038012.1	1526121	1527221	-	1101	54	114	71	786	857	628	232	271	267	25.9471	33.9189	26.9872	92.6556	90.9417	90.8107	45.8304	37.7629	41.9811	protein_coding	histidinol-phosphate transaminase && PF00155:Aminotransferase class I and II	Aminotran_1_2
E2C16_RS07430	aroH	NZ_CP038012.1	1527245	1527658	-	414	4	12	5	82	139	88	33	47	39	5.11142	9.49521	5.05425	25.7069	39.2269	33.8413	17.3367	17.4173	16.3078	protein_coding	chorismate mutase && PF07736:Chorismate mutase type I	-
E2C16_RS07435	-	NZ_CP038012.1	1527607	1528707	-	1101	50	91	48	696	772	550	180	220	208	24.025	27.0756	18.2449	82.0461	81.9218	79.5317	35.5581	30.6562	32.7044	protein_coding	3-dehydroquinate synthase && PF01761:3-dehydroquinate synthase	-
E2C16_RS07440	aroC	NZ_CP038012.1	1528709	1529890	-	1182	91	170	123	1854	1909	1339	315	365	347	40.7292	47.1146	43.5487	203.577	188.694	180.355	57.9623	47.376	50.8209	protein_coding	chorismate synthase && PF01264:Chorismate synthase	-
E2C16_RS07445	-	NZ_CP038012.1	1530063	1530833	-	771	19	29	32	277	308	210	64	105	88	13.0371	12.3216	17.3693	46.6296	46.673	43.364	18.0542	20.8938	19.7587	protein_coding	protein-glutamate O-methyltransferase CheR && PF03705:CheR methyltransferase, all-alpha domain|PF01739:CheR methyltransferase, SAM binding domain	CheR
E2C16_RS07450	ndk	NZ_CP038012.1	1531127	1531573	-	447	1106	2134	1775	6654	6549	4150	8813	13239	12233	1308.97	1563.91	1661.8	1932.02	1711.74	1478.11	4288.14	4543.92	4737.57	protein_coding	nucleoside-diphosphate kinase && PF00334:Nucleoside diphosphate kinase	NDK
E2C16_RS07455	-	NZ_CP038012.1	1531669	1532643	-	975	207	376	304	1218	1388	894	1838	2688	2256	112.317	126.33	130.484	162.136	166.324	145.981	410.009	422.968	400.557	protein_coding	heptaprenyl diphosphate synthase && PF00348:Polyprenyl synthetase	-
E2C16_RS07460	-	NZ_CP038012.1	1532670	1533365	-	696	122	232	172	754	912	547	1156	1716	1433	92.7325	109.195	103.42	140.604	153.093	125.125	361.245	378.261	356.424	protein_coding	demethylmenaquinone methyltransferase && PF01209:ubiE/COQ5 methyltransferase family	-
E2C16_RS07465	-	NZ_CP038012.1	1533384	1534106	-	723	167	267	151	759	958	539	912	1268	1213	122.197	120.975	87.4029	136.251	154.809	118.69	274.353	269.069	290.437	protein_coding	heptaprenyl diphosphate synthase component 1 && PF07307:Heptaprenyl diphosphate synthase (HEPPP synthase) subunit 1	-
E2C16_RS07470	mtrB	NZ_CP038012.1	1534159	1534380	-	222	57	58	27	195	336	172	367	475	415	135.832	85.5852	50.8977	114.003	176.83	123.35	359.556	328.264	323.612	protein_coding	trp RNA-binding attenuation protein MtrB && -	-
E2C16_RS07475	folE	NZ_CP038012.1	1534475	1535041	-	567	102	261	190	736	798	480	756	1095	927	95.1697	150.793	140.235	168.473	164.433	134.779	289.996	296.288	283.026	protein_coding	GTP cyclohydrolase I FolE && PF01227:GTP cyclohydrolase I	GTP_cyclohydroI
E2C16_RS07480	-	NZ_CP038012.1	1535209	1535481	-	273	31685	42291	36295	12943	15416	17240	26193	35735	38638	61400.6	50746.8	55638	6153.31	6597.49	10054	20867.7	20082.3	24500.9	protein_coding	HU family DNA-binding protein && -	-
E2C16_RS07485	spoIVA	NZ_CP038012.1	1535815	1537293	-	1479	46	93	59	35	53	40	16	15	13	16.454	20.5986	16.6944	3.0714	4.18675	4.30583	2.35291	1.55599	1.52162	protein_coding	stage IV sporulation protein A && PF09547:Stage IV sporulation protein A (spore_IV_A)	-
E2C16_RS07490	-	NZ_CP038012.1	1537369	1538085	-	717	334	532	396	594	624	504	1008	1536	1392	246.439	243.061	231.134	107.524	101.68	111.912	305.77	328.666	336.086	protein_coding	hypothetical protein && -	-
E2C16_RS07495	-	NZ_CP038012.1	1538085	1538288	-	204	2	2	0	3	9	6	8	10	20	5.18658	3.21162	0	1.90865	5.15444	4.68259	8.52929	7.52061	16.9719	protein_coding	DUF2768 domain-containing protein && -	-
E2C16_RS07500	-	NZ_CP038012.1	1538304	1539338	-	1035	451	689	566	903	900	715	1630	2209	1873	230.525	218.073	228.856	113.236	101.595	109.984	342.531	327.445	313.276	protein_coding	NAD(P)H-dependent glycerol-3-phosphate dehydrogenase && PF07479:NAD-dependent glycerol-3-phosphate dehydrogenase C-terminus|PF01210:NAD-dependent glycerol-3-phosphate dehydrogenase N-terminus	NAD_Gly3P_dh_N
E2C16_RS07505	-	NZ_CP038012.1	1539368	1540678	-	1311	326	587	423	1203	1262	941	1657	2412	2179	131.552	146.676	135.028	119.097	112.467	114.275	274.899	282.266	287.73	protein_coding	ribosome biogenesis GTPase Der && PF01926:50S ribosome-binding GTPase|PF14714:KH-domain-like of EngA bacterial GTPase enzymes, C-terminal	-
E2C16_RS07510	rpsA	NZ_CP038012.1	1540790	1541932	-	1143	2083	3288	2566	8605	8894	6351	6204	9082	8073	964.106	942.344	939.502	977.104	909.118	884.628	1180.53	1219.04	1222.7	protein_coding	30S ribosomal protein S1 && PF00575:S1 RNA binding domain	S1
E2C16_RS07515	-	NZ_CP038012.1	1542013	1542594	-	582	63	95	60	309	353	221	380	438	413	57.2663	53.4717	43.1435	68.9083	70.8633	60.4553	142.008	115.461	122.845	protein_coding	1-acyl-sn-glycerol-3-phosphate acyltransferase && PF01553:Acyltransferase	Acyltransferase
E2C16_RS07520	-	NZ_CP038012.1	1542591	1543268	-	678	96	155	96	467	548	326	339	442	438	74.9071	74.8903	59.2555	89.3971	94.4323	76.5513	108.748	100.017	111.834	protein_coding	(d)CMP kinase && PF02224:Cytidylate kinase	-
E2C16_RS07525	-	NZ_CP038012.1	1543349	1543987	-	639	17	22	27	119	135	91	48	43	59	14.0744	11.2783	17.6828	24.1703	24.6833	22.6728	16.3378	10.3241	15.9838	protein_coding	pilus assembly protein PilZ && PF07238:PilZ domain|PF12945:Flagellar protein YcgR	-
E2C16_RS07530	-	NZ_CP038012.1	1544109	1545395	-	1287	10	10	3	33	50	20	7	12	6	4.11058	2.54534	0.975506	3.32791	4.53901	2.47409	1.18297	1.43049	0.807054	protein_coding	spore gernimation protein && PF14620:YpeB sporulation	-
E2C16_RS07535	sleB	NZ_CP038012.1	1545481	1546272	-	792	2	2	5	18	9	16	1	0	1	1.33594	0.827234	2.64199	2.94974	1.32766	3.21632	0.274617	0	0.218577	protein_coding	spore cortex-lytic enzyme && PF01471:Putative peptidoglycan binding domain|PF07486:Cell Wall Hydrolase	PG_binding_1
E2C16_RS07540	prsW	NZ_CP038012.1	1546543	1547217	-	675	19	57	28	248	278	132	88	137	95	14.8913	27.6627	17.3597	47.6853	48.1183	31.134	28.3551	31.1387	24.3641	protein_coding	intramembrane metalloprotease PrsW && PF13367:Protease prsW family	-
E2C16_RS07545	ypdA	NZ_CP038012.1	1547360	1548334	-	975	66	113	78	385	392	246	202	218	223	35.8114	37.9662	33.4794	51.2498	46.9733	40.1694	45.0609	34.3032	39.5941	protein_coding	YpdA family putative bacillithiol disulfide reductase && PF07992:Pyridine nucleotide-disulphide oxidoreductase	Pyr_redox_2
E2C16_RS07550	-	NZ_CP038012.1	1548358	1549038	-	681	28	47	29	218	223	128	50	93	85	21.7517	22.6086	17.8212	41.5476	38.2584	29.9246	15.9689	20.9517	21.6074	protein_coding	hypothetical protein && PF12850:Calcineurin-like phosphoesterase superfamily domain	-
E2C16_RS07555	-	NZ_CP038012.1	1549200	1549889	-	690	66	104	75	393	393	220	260	352	322	50.603	49.3751	45.4883	73.923	66.5446	50.762	81.9553	78.2667	80.7861	protein_coding	LysM peptidoglycan-binding domain-containing protein && PF01476:LysM domain	LysM
E2C16_RS07560	-	NZ_CP038012.1	1549970	1551406	-	1437	61	88	68	437	464	307	80	119	83	22.4572	20.0609	19.8034	39.4694	37.7251	34.0131	12.1084	12.705	9.99888	protein_coding	ATP-dependent DNA helicase RecQ && PF00270:DEAD/DEAH box helicase|PF00271:Helicase conserved C-terminal domain|PF16124:RecQ zinc-binding	DEAD
E2C16_RS07565	-	NZ_CP038012.1	1551385	1552446	-	1062	107	136	119	716	743	539	99	120	103	53.3017	41.9506	46.8932	87.5034	81.7398	80.8033	20.2751	17.3356	16.7897	protein_coding	recombinase RecQ && PF14493:Helix-turn-helix domain	-
E2C16_RS07570	-	NZ_CP038012.1	1552560	1552811	+	252	229	358	206	1225	2091	1040	1214	1879	1901	480.747	465.378	342.101	630.916	969.445	657.049	1047.78	1143.96	1305.9	protein_coding	ferredoxin && -	-
E2C16_RS07575	-	NZ_CP038012.1	1552859	1553443	-	585	59	119	74	1043	1038	688	165	265	201	53.3553	66.6369	52.9375	231.401	207.306	187.239	61.3452	69.4982	59.4799	protein_coding	ECF transporter S component && PF12822:Protein of unknown function (DUF3816)	-
E2C16_RS07580	-	NZ_CP038012.1	1553983	1555164	-	1182	206	308	239	491	541	389	686	910	733	92.2001	85.3605	84.6189	53.9138	53.4748	52.3959	126.229	118.116	107.354	protein_coding	hypothetical protein && -	-
E2C16_RS07585	sigX	NZ_CP038012.1	1555157	1555693	-	537	56	91	86	155	157	103	236	271	275	55.169	55.5125	67.0211	37.4622	34.1582	30.5371	95.5852	77.4245	88.652	protein_coding	RNA polymerase sigma factor SigX && PF04542:Sigma-70 region 2|PF04545:Sigma-70, region 4	Sigma70_r2
E2C16_RS07590	-	NZ_CP038012.1	1555732	1557513	-	1782	61	91	73	309	337	204	471	540	544	18.1094	16.7285	17.1436	22.5054	22.0949	18.2258	57.4865	46.491	52.8471	protein_coding	HAMP domain-containing protein && PF02518:Histidine kinase-, DNA gyrase B-, and HSP90-like ATPase|PF00672:HAMP domain|PF00512:His Kinase A (phospho-acceptor) domain	HATPase_c
E2C16_RS07595	-	NZ_CP038012.1	1557510	1558223	-	714	165	306	201	654	756	516	1333	1807	1855	122.255	140.393	117.811	118.882	123.707	115.058	406.055	388.278	449.755	protein_coding	response regulator transcription factor && PF00072:Response regulator receiver domain|PF00486:Transcriptional regulatory protein, C terminal	Response_reg
E2C16_RS07600	ccsB	NZ_CP038012.1	1558334	1559518	-	1185	965	1630	1412	1827	1833	1894	4799	7350	6574	430.815	450.602	498.659	200.104	180.723	254.464	880.816	951.595	960.376	protein_coding	c-type cytochrome biogenesis protein CcsB && PF01578:Cytochrome C assembly protein	-
E2C16_RS07605	-	NZ_CP038012.1	1559518	1561167	-	1650	1353	1462	1046	1170	1473	1600	3591	5095	4519	433.806	290.26	265.299	92.0318	104.301	154.383	473.352	473.744	474.12	protein_coding	cytochrome C biogenesis protein && PF05140:ResB-like family	-
E2C16_RS07610	resA	NZ_CP038012.1	1561181	1561726	-	546	79	96	69	337	365	330	730	1055	852	76.5449	57.5973	52.8864	80.1076	78.1034	96.2246	290.792	296.444	270.133	protein_coding	thiol-disulfide oxidoreductase ResA && PF00578:AhpC/TSA family	-
E2C16_RS07615	-	NZ_CP038012.1	1561943	1562674	-	732	237	271	194	457	498	456	1960	2554	2557	171.285	121.278	110.912	81.0292	79.4855	99.1787	582.368	535.295	604.713	protein_coding	rRNA pseudouridine synthase && PF01479:S4 domain|PF00849:RNA pseudouridylate synthase	S4
E2C16_RS07620	-	NZ_CP038012.1	1562838	1563836	-	999	23	26	39	124	166	76	156	256	229	12.1799	8.52573	16.3375	16.1099	19.4139	12.1119	33.9635	39.3149	39.6826	protein_coding	D-alanyl-D-alanine carboxypeptidase && PF00768:D-alanyl-D-alanine carboxypeptidase	-
E2C16_RS07625	scpB	NZ_CP038012.1	1563833	1564438	-	606	2	10	3	17	39	12	47	45	42	1.74598	5.40569	2.07174	3.64093	7.51902	3.15263	16.8686	11.3926	11.9979	protein_coding	SMC-Scp complex subunit ScpB && PF04079:Putative transcriptional regulators (Ypuh-like)	DUF387
E2C16_RS07630	-	NZ_CP038012.1	1564431	1565195	-	765	8	19	13	67	51	30	35	57	44	5.53236	8.13609	7.11163	11.3671	7.78894	6.24345	9.95083	11.4313	9.95683	protein_coding	segregation/condensation protein A && PF02616:ScpA/B protein	-
E2C16_RS07635	-	NZ_CP038012.1	1565238	1565750	+	513	15	39	34	178	145	117	65	98	95	15.4688	24.9041	27.7363	45.0338	33.0233	36.3106	27.5581	29.3084	32.058	protein_coding	DUF309 domain-containing protein && PF03745:Domain of unknown function (DUF309)	-
E2C16_RS07640	-	NZ_CP038012.1	1565747	1566115	-	369	211	451	304	1234	1397	895	1023	1451	1340	302.509	400.381	344.774	434.035	442.323	386.155	602.979	603.287	628.649	protein_coding	GNAT family N-acetyltransferase && PF13508:Acetyltransferase (GNAT) domain	-
E2C16_RS07645	lysA	NZ_CP038012.1	1566416	1567744	-	1329	420	721	528	2518	2621	1620	1526	2043	1893	167.188	177.719	166.263	245.905	230.415	194.068	249.737	235.845	246.579	protein_coding	diaminopimelate decarboxylase && PF02784:Pyridoxal-dependent decarboxylase, pyridoxal binding domain|PF00278:Pyridoxal-dependent decarboxylase, C-terminal sheet domain	-
E2C16_RS07650	-	NZ_CP038012.1	1567818	1569266	-	1449	559	883	712	361	337	378	37	44	40	204.092	199.625	205.636	32.3352	27.1726	41.5325	5.55375	4.65873	4.77883	protein_coding	spore germination protein && PF03323:Bacillus/Clostridium GerA spore germination protein	-
E2C16_RS07655	-	NZ_CP038012.1	1569271	1570059	-	789	333	686	490	211	164	183	16	12	14	223.279	284.82	259.9	34.709	24.2849	36.9266	4.41058	2.33339	3.07172	protein_coding	SigB/SigF/SigG family RNA polymerase sigma factor && PF04542:Sigma-70 region 2|PF04545:Sigma-70, region 4	Sigma70_r2
E2C16_RS07660	-	NZ_CP038012.1	1570063	1570509	-	447	142	174	110	59	48	71	4	7	6	168.059	127.516	102.985	17.1309	12.5459	25.2881	1.94628	2.40256	2.32367	protein_coding	anti-sigma F factor && PF13581:Histidine kinase-like ATPase domain	-
E2C16_RS07665	-	NZ_CP038012.1	1570499	1570852	-	354	133	178	133	102	77	93	7	3	13	198.76	164.718	157.23	37.3967	25.4131	41.8258	4.30078	1.30017	6.35726	protein_coding	anti-sigma factor antagonist && PF01740:STAS domain	STAS
E2C16_RS07670	-	NZ_CP038012.1	1571531	1572835	-	1305	277	439	378	716	716	793	892	1089	906	112.293	110.199	121.218	71.2096	64.1021	96.7448	148.664	128.027	120.184	protein_coding	pyrimidine-nucleoside phosphorylase && PF02885:Glycosyl transferase family, helical bundle domain|PF07831:Pyrimidine nucleoside phosphorylase C-terminal domain|PF00591:Glycosyl transferase family, a/b domain	Glycos_trans_3N
E2C16_RS07675	deoB	NZ_CP038012.1	1572841	1574037	-	1197	90	147	118	382	375	387	475	680	527	39.7768	40.2297	41.2549	41.4196	36.6022	51.4733	86.3082	87.1561	76.2161	protein_coding	phosphopentomutase && PF01676:Metalloenzyme superfamily	-
E2C16_RS07680	xerD	NZ_CP038012.1	1574056	1574958	-	903	23	53	30	132	167	163	140	152	141	13.4748	19.227	13.9034	18.9724	21.6072	28.7385	33.7204	25.8249	27.031	protein_coding	site-specific tyrosine recombinase XerD && PF02899:Phage integrase, N-terminal SAM-like domain|PF00589:Phage integrase family	Phage_integrase
E2C16_RS07685	-	NZ_CP038012.1	1575055	1575507	-	453	316	466	325	1021	1322	706	1022	1550	1361	369.037	336.986	300.243	292.526	340.959	248.125	490.688	524.949	520.104	protein_coding	transcriptional repressor && PF01475:Ferric uptake regulator family	FUR
E2C16_RS07690	-	NZ_CP038012.1	1575599	1576114	-	516	3	4	6	38	49	39	23	13	18	3.07576	2.53942	4.86619	9.55807	11.0947	12.0332	9.69462	3.86524	6.03883	protein_coding	hypothetical protein && -	-
E2C16_RS07695	-	NZ_CP038012.1	1576168	1576713	-	546	31	46	35	199	198	154	86	109	78	30.0366	27.5987	26.8264	47.3039	42.3684	44.9048	34.2577	30.6279	24.7304	protein_coding	NUDIX hydrolase && PF00293:NUDIX domain	NUDIX
E2C16_RS07700	-	NZ_CP038012.1	1576796	1577707	+	912	34	115	75	344	346	214	173	275	232	19.7227	41.3073	34.4155	48.9553	44.3252	37.358	41.2576	46.2616	44.0375	protein_coding	aldo/keto reductase && PF00248:Aldo/keto reductase family	Aldo_ket_red
E2C16_RS07705	-	NZ_CP038012.1	1577737	1578297	-	561	15	23	22	120	166	61	73	78	63	14.1452	13.4304	16.4115	27.7622	34.5712	17.3114	28.3017	21.3312	19.4405	protein_coding	YhcN/YlaJ family sporulation lipoprotein && PF09580:Sporulation lipoprotein YhcN/YlaJ (Spore_YhcN_YlaJ)	-
E2C16_RS07710	-	NZ_CP038012.1	1578393	1579508	-	1116	165	191	155	308	389	289	158	242	184	78.217	56.0651	58.1239	35.8198	40.7244	41.2286	30.7926	33.2686	28.5419	protein_coding	putative sulfate exporter family transporter && PF03601:Conserved hypothetical protein 698	-
E2C16_RS07715	-	NZ_CP038012.1	1579663	1580736	-	1074	260	543	389	2877	3106	1910	3479	4732	4041	128.071	165.622	151.577	347.674	337.883	283.135	704.536	675.964	651.35	protein_coding	branched-chain amino acid aminotransferase && PF01063:Amino-transferase class IV	-
E2C16_RS07720	-	NZ_CP038012.1	1581076	1581510	-	435	15	21	10	49	61	47	16	26	27	18.2425	15.8144	9.62051	14.6199	16.3836	17.2018	7.99988	9.16996	10.745	protein_coding	hypothetical protein && -	-
E2C16_RS07725	-	NZ_CP038012.1	1582150	1582704	+	555	146	307	191	952	931	565	705	1000	882	139.169	181.205	144.022	222.628	195.987	162.077	276.28	276.433	275.11	protein_coding	thioredoxin family protein && PF14595:Thioredoxin	-
E2C16_RS07730	-	NZ_CP038012.1	1582734	1583870	-	1137	138	237	202	291	371	282	495	702	645	64.2096	68.2828	74.3495	33.2176	38.1226	39.4869	94.6886	94.724	98.204	protein_coding	FAD-binding oxidoreductase && PF01266:FAD dependent oxidoreductase	DAO
E2C16_RS07735	thiD	NZ_CP038012.1	1583892	1584719	-	828	58	118	83	259	303	165	418	464	473	37.0578	46.6848	41.9503	40.5981	42.7545	31.7262	109.799	85.9747	98.8919	protein_coding	bifunctional hydroxymethylpyrimidine kinase/phosphomethylpyrimidine kinase && PF08543:Phosphomethylpyrimidine kinase	-
E2C16_RS07745	-	NZ_CP038012.1	1585845	1586162	-	318	161	180	107	431	615	386	576	710	801	267.843	185.425	140.813	175.908	225.953	193.252	393.956	342.543	436.049	protein_coding	thioredoxin family protein && PF00085:Thioredoxin	-
E2C16_RS07750	-	NZ_CP038012.1	1586187	1586618	-	432	144	193	125	796	888	539	647	810	833	176.344	146.352	121.091	239.147	240.159	198.641	325.742	287.663	333.804	protein_coding	DinB family protein && PF12867:DinB superfamily	-
E2C16_RS07755	-	NZ_CP038012.1	1587646	1588551	+	906	18	29	34	130	119	94	32	47	36	10.5106	10.4856	15.705	18.6231	15.3458	16.5183	7.68201	7.9589	6.87867	protein_coding	AEC family transporter && PF03547:Membrane transport protein	-
E2C16_RS07765	-	NZ_CP038012.1	1589391	1590284	-	894	97	173	109	589	645	582	21	11	13	57.4005	63.3917	51.0242	85.5094	84.293	103.645	5.10898	1.88772	2.5173	protein_coding	glycine/betaine ABC transporter substrate-binding protein && PF04069:Substrate binding domain of ABC-type glycine betaine transport system	-
E2C16_RS07770	-	NZ_CP038012.1	1590287	1590940	-	654	33	46	45	185	215	219	4	7	4	26.6943	23.0411	28.7953	36.7139	38.4088	53.3128	1.33026	1.64211	1.0588	protein_coding	ABC transporter permease && PF00528:Binding-protein-dependent transport system inner membrane component	BPD_transp_1
E2C16_RS07775	-	NZ_CP038012.1	1590933	1592069	-	1137	94	170	108	1318	1613	995	24	38	37	43.737	48.9793	39.7512	150.45	165.746	139.324	4.59096	5.12751	5.63341	protein_coding	betaine/proline/choline family ABC transporter ATP-binding protein && PF00571:CBS domain|PF00005:ABC transporter	ABC_tran
E2C16_RS07780	-	NZ_CP038012.1	1592334	1592876	-	543	2	14	12	43	46	41	4	0	2	1.94855	8.44602	9.24844	10.2779	9.89755	12.0212	1.60219	0	0.637617	protein_coding	helix-turn-helix domain-containing protein && PF12844:Helix-turn-helix domain|PF07883:Cupin domain	Cupin_2
E2C16_RS07785	-	NZ_CP038012.1	1592994	1594271	+	1278	31	43	19	287	330	210	92	159	163	12.8325	11.022	6.22171	29.1466	30.1684	26.1609	15.657	19.0875	22.0794	protein_coding	MHS family MFS transporter && PF07690:Major Facilitator Superfamily	MFS_1
E2C16_RS07790	-	NZ_CP038012.1	1594291	1595280	+	990	237	265	232	564	612	655	173	301	287	126.647	87.6868	98.0709	73.9401	72.2247	105.335	38.007	46.646	50.1853	protein_coding	ornithine cyclodeaminase family protein && PF02423:Ornithine cyclodeaminase/mu-crystallin family	OCD_Mu_crystall
E2C16_RS07795	-	NZ_CP038012.1	1595632	1596849	-	1218	88	150	111	183	229	156	149	234	205	38.2223	40.343	38.1384	19.5002	21.9663	20.3912	26.6068	29.4749	29.1364	protein_coding	MFS transporter && PF07690:Major Facilitator Superfamily	MFS_1
E2C16_RS07800	-	NZ_CP038012.1	1597301	1597915	-	615	44	69	37	137	182	120	100	144	127	37.8494	36.7534	25.1776	28.9122	34.5753	31.065	35.3653	35.9228	35.7486	protein_coding	FMN-binding negative transcriptional regulator && PF04299:Putative FMN-binding domain	FMN_bind_2
E2C16_RS07805	-	NZ_CP038012.1	1598037	1599419	+	1383	13	38	20	114	120	108	47	59	57	4.97282	9.00088	6.05195	10.6984	10.1374	12.4327	7.39143	6.54505	7.13481	protein_coding	PLP-dependent aminotransferase family protein && PF00392:Bacterial regulatory proteins, gntR family|PF00155:Aminotransferase class I and II	Aminotran_1_2
E2C16_RS07815	-	NZ_CP038012.1	1599769	1600179	-	411	59	113	81	499	611	339	163	258	200	75.9437	90.0659	82.4765	157.578	173.688	131.318	86.2579	96.3077	84.24	protein_coding	GNAT family N-acetyltransferase && PF13508:Acetyltransferase (GNAT) domain	-
E2C16_RS07820	-	NZ_CP038012.1	1600785	1601000	-	216	4	3	6	20	26	10	9	26	29	9.79688	4.54979	11.6248	12.0175	14.0634	7.37074	9.06237	18.4673	23.242	protein_coding	helix-turn-helix transcriptional regulator && -	-
E2C16_RS07825	-	NZ_CP038012.1	1601013	1601489	-	477	2	1	4	23	33	15	22	29	24	2.21816	0.686761	3.50937	6.25815	8.08286	5.00654	10.0313	9.32745	8.71009	protein_coding	DUF2975 domain-containing protein && PF11188:Protein of unknown function (DUF2975)	-
E2C16_RS07830	-	NZ_CP038012.1	1601681	1602397	+	717	338	481	428	1088	1244	811	1008	1466	1415	249.39	219.76	249.811	196.945	202.708	180.08	305.77	313.688	341.639	protein_coding	3-ketoacyl-ACP reductase && PF00106:short chain dehydrogenase	adh_short
E2C16_RS07835	-	NZ_CP038012.1	1602459	1603118	-	660	34	41	54	47	54	38	13	35	26	27.2531	20.35	34.2403	9.24251	9.55915	9.16652	4.28403	8.13593	6.81961	protein_coding	SIMPL domain-containing protein && PF04402:Protein of unknown function (DUF541)	-
E2C16_RS07840	-	NZ_CP038012.1	1603175	1603687	-	513	0	7	8	20	34	23	12	29	23	0	4.46997	6.52619	5.05998	7.74339	7.13798	5.08764	8.67289	7.76141	protein_coding	GNAT family N-acetyltransferase && PF08445:FR47-like protein	-
E2C16_RS07845	-	NZ_CP038012.1	1603806	1604285	-	480	32	50	51	231	265	143	143	271	228	35.2688	34.1234	44.4648	62.4607	64.5021	47.4307	64.7959	86.6186	82.2287	protein_coding	metal-dependent hydrolase && PF04307:LexA-binding, inner membrane-associated putative hydrolase	-
E2C16_RS07850	-	NZ_CP038012.1	1604423	1604980	-	558	405	689	629	1224	1208	1082	1832	3083	2710	383.975	404.491	471.741	284.697	252.931	308.715	714.075	847.662	840.747	protein_coding	DUF420 domain-containing protein && PF04238:Protein of unknown function (DUF420)	-
E2C16_RS07855	-	NZ_CP038012.1	1605532	1606497	+	966	35	82	37	215	247	163	57	77	54	19.1678	27.8074	16.0292	28.8867	29.8737	26.8643	12.8337	12.2292	9.67713	protein_coding	polysaccharide deacetylase family protein && PF01522:Polysaccharide deacetylase	Polysacc_deac_1
E2C16_RS07860	-	NZ_CP038012.1	1606546	1606992	-	447	3	14	6	25	21	18	4	4	6	3.55055	10.2599	5.61734	7.25886	5.48885	6.41106	1.94628	1.37289	2.32367	protein_coding	hypothetical protein && PF14039:YusW-like protein	-
E2C16_RS07865	-	NZ_CP038012.1	1607257	1607487	-	231	1	3	1	7	10	10	0	1	1	2.29018	4.25435	1.81165	3.93299	5.05775	6.89212	0	0.664158	0.749407	protein_coding	hypothetical protein && -	-
E2C16_RS07870	-	NZ_CP038012.1	1607723	1608823	-	1101	478	790	730	654	670	713	175	311	285	229.679	235.052	277.474	77.0951	71.0979	103.102	34.5703	43.3367	44.8113	protein_coding	tetraprenyl-beta-curcumene synthase family protein && PF10776:Protein of unknown function (DUF2600)	-
E2C16_RS07875	xth	NZ_CP038012.1	1609076	1609831	-	756	265	320	241	469	490	424	148	202	172	185.441	138.66	133.408	80.5169	75.7258	89.2912	42.5787	40.9933	39.3855	protein_coding	exodeoxyribonuclease III && PF03372:Endonuclease/Exonuclease/phosphatase family	Exo_endo_phos
E2C16_RS07880	-	NZ_CP038012.1	1609888	1610337	-	450	32	55	30	78	114	59	26	50	47	37.62	40.0381	27.8995	22.4967	29.598	20.8739	12.5665	17.0467	18.0807	protein_coding	GNAT family N-acetyltransferase && PF00583:Acetyltransferase (GNAT) family	Acetyltransf_1
E2C16_RS07885	-	NZ_CP038012.1	1610509	1610709	-	201	6096	5688	3426	14321	35101	12939	13536	18158	21259	16044.7	9270.16	7133.1	9247.27	20402.9	10248.7	14646.9	13859.7	18309.5	protein_coding	cold-shock protein && -	-
E2C16_RS07890	-	NZ_CP038012.1	1610926	1611525	-	600	44	61	64	139	174	99	19	23	29	38.7956	33.3045	44.6391	30.0677	33.8819	26.2693	6.8874	5.88112	8.36713	protein_coding	DUF1129 family protein && PF06570:Protein of unknown function (DUF1129)	-
E2C16_RS07895	-	NZ_CP038012.1	1611625	1612158	-	534	48	66	64	139	120	94	17	25	18	47.5534	40.488	50.1563	33.7839	26.2548	28.0254	6.92406	7.18261	5.83527	protein_coding	tetratricopeptide repeat protein && PF13424:Tetratricopeptide repeat	-
E2C16_RS07900	-	NZ_CP038012.1	1612672	1612911	-	240	6	8	8	28	16	9	2	3	3	13.2258	10.9195	13.9497	15.142	7.78894	5.9703	1.81247	1.91776	2.16391	protein_coding	ATP-dependent Lon protease && -	-
E2C16_RS07915	-	NZ_CP038012.1	1613682	1613888	-	207	72	88	78	72	73	57	6	14	4	184.011	139.263	157.693	45.1438	41.2024	43.8399	6.30425	10.3763	3.34518	protein_coding	hypothetical protein && -	-
E2C16_RS07920	-	NZ_CP038012.1	1614476	1614832	-	357	216	313	273	117	138	95	39	67	29	320.086	287.21	320.023	42.5357	45.1628	42.3663	23.7602	28.7932	14.0624	protein_coding	hypothetical protein && -	-
E2C16_RS07925	-	NZ_CP038012.1	1615038	1615679	-	642	337	456	378	326	320	235	96	192	116	277.7	232.677	246.402	65.9051	58.2351	58.2771	32.5229	45.8828	31.279	protein_coding	HD domain-containing protein && PF12917:HD containing hydrolase-like enzyme	-
E2C16_RS07930	-	NZ_CP038012.1	1616017	1617834	-	1818	12	29	22	42	61	41	18	18	22	3.49196	5.2255	5.06426	2.99841	3.92018	3.5905	2.15343	1.51901	2.09488	protein_coding	LysM peptidoglycan-binding domain-containing protein && PF01476:LysM domain	LysM
E2C16_RS07935	-	NZ_CP038012.1	1618055	1619500	-	1446	7	20	26	38	34	33	12	32	35	2.56101	4.53091	7.52475	3.41076	2.74714	3.63338	1.80495	3.3952	4.19015	protein_coding	GntP family permease && PF02447:GntP family permease	-
E2C16_RS07940	-	NZ_CP038012.1	1619544	1619756	-	213	0	0	0	0	1	0	0	0	0	0	0	0	0	0.548517	0	0	0	0	protein_coding	acetyl-CoA carboxylase biotin carboxyl carrier protein subunit && -	-
E2C16_RS07945	-	NZ_CP038012.1	1619825	1620616	-	792	0	1	2	2	2	2	0	0	0	0	0.413617	1.0568	0.327749	0.295036	0.40204	0	0	0	protein_coding	enoyl-CoA hydratase && PF00378:Enoyl-CoA hydratase/isomerase	ECH
E2C16_RS07950	-	NZ_CP038012.1	1620633	1622210	-	1578	3	2	0	4	6	0	0	2	0	1.00576	0.41519	0	0.328995	0.444236	0	0	0.194449	0	protein_coding	long-chain-fatty-acid--CoA ligase && PF13193:AMP-binding enzyme C-terminal domain|PF00501:AMP-binding enzyme	AMP-binding
E2C16_RS07955	-	NZ_CP038012.1	1622486	1623853	-	1368	7	12	12	45	52	41	2	10	5	2.70703	2.87355	3.67098	4.26936	4.44106	4.77158	0.317978	1.12149	0.632723	protein_coding	sigma 54-interacting transcriptional regulator && PF00158:Sigma-54 interaction domain|PF02954:Bacterial regulatory protein, Fis family	Sigma54_activat
E2C16_RS07960	-	NZ_CP038012.1	1624125	1624916	+	792	1	16	14	25	30	14	3	6	5	0.667969	6.61787	7.39759	4.09686	4.42553	2.81428	0.823851	1.16228	1.09289	protein_coding	antiporter && -	-
E2C16_RS07965	-	NZ_CP038012.1	1624959	1625366	-	408	39	58	27	167	226	112	66	111	108	50.5692	46.5684	27.6943	53.1242	64.7169	43.7041	35.1833	41.7394	45.8241	protein_coding	hypothetical protein && -	-
E2C16_RS07970	nagA	NZ_CP038012.1	1626057	1627214	-	1158	56	66	63	186	181	117	61	65	53	25.5836	18.6706	22.7677	20.8469	18.2616	16.0858	11.4571	8.61168	7.92314	protein_coding	N-acetylglucosamine-6-phosphate deacetylase && PF01979:Amidohydrolase family	Amidohydro_1
E2C16_RS07975	rihC	NZ_CP038012.1	1627882	1628778	+	897	14	20	17	29	48	27	230	301	248	8.2569	7.30401	7.93129	4.19606	6.25199	4.79221	55.7684	51.4822	47.8618	protein_coding	ribonucleoside hydrolase RihC && PF01156:Inosine-uridine preferring nucleoside hydrolase	-
E2C16_RS07980	-	NZ_CP038012.1	1628875	1630071	+	1197	22	23	16	34	47	31	171	232	233	9.72322	6.29444	5.59388	3.68656	4.58747	4.12318	31.071	29.7356	33.697	protein_coding	hypothetical protein && PF07662:Na+ dependent nucleoside transporter C-terminus|PF01773:Na+ dependent nucleoside transporter N-terminus	-
E2C16_RS07985	-	NZ_CP038012.1	1630363	1630668	-	306	424	652	564	1280	1311	1009	104	107	119	733.037	697.991	771.338	542.906	500.554	524.97	73.9205	53.647	67.3218	protein_coding	EamA family transporter && PF00892:EamA-like transporter family	DUF6
E2C16_RS07990	tnpB	NZ_CP038012.1	1630786	1631931	-	1146	439	566	381	983	983	921	54	89	70	202.657	161.791	139.132	111.328	100.216	127.95	10.2485	11.9149	10.5741	protein_coding	IS200/IS605 family element transposase accessory protein TnpB && PF07282:Putative transposase DNA-binding domain|PF12323:Helix-turn-helix domain|PF01385:Probable transposase	Transposase_35
E2C16_RS08000	-	NZ_CP038012.1	1632753	1633343	-	591	51	86	65	196	207	154	161	218	195	45.6525	47.6688	46.027	43.0432	40.9216	41.4857	59.2504	56.5916	57.1185	protein_coding	hypothetical protein && PF13376:Bacteriocin-protection, YdeI or OmpD-Associated|PF08818:Domain of unknown function (DU1801)	-
E2C16_RS08005	-	NZ_CP038012.1	1633480	1634412	-	933	507	707	577	238	309	166	3699	5624	4911	287.48	248.234	258.81	33.1079	38.6942	28.3264	862.294	924.798	911.21	protein_coding	nucleoside hydrolase && PF01156:Inosine-uridine preferring nucleoside hydrolase	-
E2C16_RS08010	-	NZ_CP038012.1	1634474	1635709	-	1236	459	717	621	218	209	147	2769	4166	3666	196.461	190.031	210.262	22.8915	19.7559	18.9349	487.256	517.111	513.457	protein_coding	NupC/NupG family nucleoside CNT transporter && PF01773:Na+ dependent nucleoside transporter N-terminus|PF07662:Na+ dependent nucleoside transporter C-terminus	-
E2C16_RS08015	rbsK	NZ_CP038012.1	1635760	1636650	-	891	107	174	129	78	110	63	1029	1637	1343	63.5313	63.9728	60.5898	11.362	14.424	11.2571	251.183	281.873	260.933	protein_coding	ribokinase && PF00294:pfkB family carbohydrate kinase	PfkB
E2C16_RS08020	-	NZ_CP038012.1	1636668	1637639	-	972	252	349	312	379	402	229	1678	2918	1989	137.156	117.62	134.331	50.6068	48.3203	37.5089	375.473	460.577	354.241	protein_coding	LacI family transcriptional regulator && PF00356:Bacterial regulatory proteins, lacI family|PF00532:Periplasmic binding proteins and sugar binding domain of LacI family	Peripla_BP_1
E2C16_RS08025	-	NZ_CP038012.1	1638147	1639595	+	1449	6	18	23	28	33	23	21	37	23	2.19061	4.06938	6.64273	2.50799	2.66082	2.52711	3.15213	3.91757	2.74783	protein_coding	PTS transporter subunit EIIC && PF00367:phosphotransferase system, EIIB|PF02378:Phosphotransferase system, EIIC	-
E2C16_RS08030	-	NZ_CP038012.1	1640088	1640192	+	105	0	0	0	4	1	2	0	0	1	0	0	0	4.94432	1.11271	3.03253	0	0	1.6487	protein_coding	YfhE family protein && -	-
E2C16_RS08035	-	NZ_CP038012.1	1640271	1641299	-	1029	62	88	38	163	161	130	117	182	150	31.8756	28.015	15.4545	20.5593	18.2802	20.1137	24.73	27.1356	25.2351	protein_coding	carboxypeptidase && PF00246:Zinc carboxypeptidase	-
E2C16_RS08040	-	NZ_CP038012.1	1641345	1642535	-	1191	16	33	37	100	110	63	35	47	44	7.10706	9.07666	13.001	10.8974	10.7907	8.42158	6.39159	6.05438	6.39545	protein_coding	peptidase M14 && PF00246:Zinc carboxypeptidase	-
E2C16_RS08045	-	NZ_CP038012.1	1643182	1644126	-	945	239	359	384	390	403	395	417	558	518	133.797	124.448	170.054	53.5635	49.8245	66.5472	95.9748	90.5911	94.8916	protein_coding	alpha/beta hydrolase && PF07859:alpha/beta hydrolase fold	Abhydrolase_3
E2C16_RS08050	-	NZ_CP038012.1	1644262	1645212	-	951	367	346	286	206	266	298	111	177	127	204.158	119.184	125.856	28.114	32.6791	49.8885	25.3861	28.5546	23.1182	protein_coding	RNA-directed DNA polymerase && PF00078:Reverse transcriptase (RNA-dependent DNA polymerase)	RVT_1
E2C16_RS08055	-	NZ_CP038012.1	1645940	1647190	-	1251	374	632	645	1179	1017	1033	580	866	658	158.16	165.494	215.769	122.319	94.9802	131.464	100.838	106.205	91.0539	protein_coding	hypothetical protein && -	-
E2C16_RS08060	nhaC	NZ_CP038012.1	1647776	1649191	+	1416	37	80	44	435	570	270	132	195	151	13.8236	18.5076	13.004	39.8715	47.0307	30.3575	20.2751	21.1278	18.4605	protein_coding	Na+/H+ antiporter NhaC && PF03553:Na+/H+ antiporter family	-
E2C16_RS08065	-	NZ_CP038012.1	1649188	1650054	+	867	45	98	60	315	399	192	108	187	134	27.4584	37.028	28.9614	47.155	53.7679	35.2571	27.093	33.0907	26.7557	protein_coding	pyrroloquinoline quinone biosynthesis protein PqqB && PF12706:Beta-lactamase superfamily domain	-
E2C16_RS08070	-	NZ_CP038012.1	1650172	1652220	-	2049	125	199	153	210	207	265	336	512	424	32.2738	31.8152	31.249	13.3019	11.8031	20.5906	35.6657	38.3364	35.8223	protein_coding	CocE/NonD family hydrolase && PF08530:X-Pro dipeptidyl-peptidase C-terminal non-catalytic domain|PF02129:X-Pro dipeptidyl-peptidase (S15 family)	-
E2C16_RS08075	-	NZ_CP038012.1	1652288	1653793	-	1506	35	30	23	40	67	56	110	146	143	12.2949	6.52559	6.39131	3.44724	5.1978	5.92008	15.8862	14.8734	16.4377	protein_coding	BCCT family transporter && PF02028:BCCT, betaine/carnitine/choline family transporter	-
E2C16_RS08080	-	NZ_CP038012.1	1654073	1654741	+	669	15	16	15	58	59	39	54	72	52	11.8617	7.83461	9.38323	11.2522	10.3038	9.28118	17.5558	16.5116	13.4557	protein_coding	TetR/AcrR family transcriptional regulator && PF00440:Bacterial regulatory proteins, tetR family	TetR_N
E2C16_RS08085	-	NZ_CP038012.1	1655050	1656816	-	1767	194	307	318	1750	1882	1193	677	1043	964	58.0827	56.9148	75.3144	128.54	124.438	107.49	83.3307	90.5589	94.4432	protein_coding	choline/carnitine O-acyltransferase && PF00755:Choline/Carnitine o-acyltransferase	-
[truncated: 1,514 more rows]
