# Supplementary material for: Transcriptome analyses reveal the utilization of nitrogen sources and related metabolic mechanisms of Sporosarcina pasteurii
Source: PLoS One. 2021 Feb 9;16(2):e0246818. doi: 10.1371/journal.pone.0246818 (PMC7872227; doi:10.1371/journal.pone.0246818)
Supplement: S2 Table — (XLSX) [file pone.0246818.s002.xlsx]

## Sheet: S2 Table
NvsB_down
gene_id（flagellum gene）	N_1	N_2	N_3	B_1	B_2	B_3	N	B	log2FoldChange	pvalue	padj	gene_name	gene_chr	gene_start	gene_end	gene_strand	gene_length	gene_biotype	gene_description	tf_family
E2C16_RS00380	269.734	261.097	346.698	673.526	740.418	754.437	292.51	722.793	-1.30697	2.0442e-20	7.26989e-20	motA	NZ_CP038012.1	85999	86814	+	816	protein_coding	flagellar motor stator protein MotA && PF01618:MotA/TolQ/ExbB proton channel family	-
E2C16_RS00385	292.854	217.185	268.461	890.969	939.568	885.887	259.5	905.475	-1.81621	6.79958e-42	4.02074e-41	motB	NZ_CP038012.1	86798	87565	+	768	protein_coding	flagellar motor protein MotB && PF13677:Membrane MotB of proton-channel complex MotA/MotB|PF00691:OmpA family	-
E2C16_RS08505	38.5334	32.0437	19.9428	232.358	265.905	247.949	30.1733	248.737	-3.05961	3.39892e-34	1.67323e-33	-	NZ_CP038012.1	1745059	1745841	-	783	protein_coding	FliA/WhiG family RNA polymerase sigma factor && PF04545:Sigma-70, region 4|PF04542:Sigma-70 region 2|PF04539:Sigma-70 region 3	Sigma70_r4
E2C16_RS08545	327.534	348.921	316.017	1329	1275.57	1179.94	330.824	1261.5	-1.92751	5.81728e-64	5.64408e-63	flhA	NZ_CP038012.1	1752711	1754744	-	2034	protein_coding	flagellar biosynthesis protein FlhA && PF00771:FHIPEP family	-
E2C16_RS08550	73.2135	54.593	36.8175	634.276	639.73	599.313	54.8747	624.44	-3.53294	2.08306e-74	2.45866e-73	flhB	NZ_CP038012.1	1754763	1755845	-	1083	protein_coding	flagellar biosynthesis protein FlhB && PF01312:FlhB HrpN YscU SpaS Family	-
E2C16_RS08555	233.127	202.944	227.041	371.303	372.712	419.27	221.037	387.762	-0.817809	7.20066e-09	1.66186e-08	fliR	NZ_CP038012.1	1755847	1756623	-	777	protein_coding	flagellar type III secretion system protein FliR && PF01311:Bacterial export proteins, family 1	-
E2C16_RS08560	23.1201	8.30763	10.7384	33.7548	22.2515	40.4941	14.0554	32.1668	-1.25295	0.011845	0.0170399	fliQ	NZ_CP038012.1	1756628	1756897	-	270	protein_coding	flagellar biosynthesis protein FliQ && -	-
E2C16_RS08565	107.894	72.3951	122.725	668.031	661.425	708.336	101.005	679.264	-2.7714	5.21247e-55	4.10157e-54	fliP	NZ_CP038012.1	1756909	1757577	-	669	protein_coding	flagellar type III secretion system pore protein FliP && PF00813:FliP family	-
E2C16_RS08570	63.5802	75.9555	78.2371	746.53	838.324	751.945	72.5909	778.933	-3.41147	1.20498e-92	1.82451e-91	-	NZ_CP038012.1	1757570	1758310	-	741	protein_coding	flagellar protein && PF04347:Flagellar biosynthesis protein, FliO	-
E2C16_RS08580	144.5	125.801	108.918	1314.87	1231.06	1177.44	126.407	1241.12	-3.30451	5.6632e-120	1.20413e-118	fliY	NZ_CP038012.1	1758665	1759843	-	1179	protein_coding	flagellar motor switch phosphatase FliY && PF04509:CheC-like family|PF01052:Type III flagellar switch regulator (C-ring) FliN C-term	-
E2C16_RS08585	260.101	244.482	216.303	783.425	781.026	755.06	240.295	773.17	-1.6891	6.39905e-43	3.89135e-42	fliM	NZ_CP038012.1	1759836	1760834	-	999	protein_coding	flagellar motor switch protein FliM && PF02154:Flagellar motor switch protein FliM|PF01052:Type III flagellar switch regulator (C-ring) FliN C-term	-
E2C16_RS08600	994.163	1020.65	1185.83	2446.83	2317.49	2116.29	1066.88	2293.54	-1.10343	1.61397e-23	6.18756e-23	flgG	NZ_CP038012.1	1761795	1762715	-	921	protein_coding	flagellar basal body rod protein FlgG && PF00460:Flagella basal body rod protein|PF06429:Flagellar basal body rod FlgEFG protein C-terminal	-
E2C16_RS08610	38.5334	34.4173	50.624	405.057	394.407	383.137	41.1916	394.2	-3.26921	7.98794e-55	6.2527e-54	flgD	NZ_CP038012.1	1763201	1763872	-	672	protein_coding	flagellar hook assembly protein FlgD && PF03963:Flagellar hook capping protein - N-terminal region	-
E2C16_RS08615	44.3135	41.5382	52.1581	814.04	817.741	824.211	46.0032	818.664	-4.16082	2.07894e-111	3.91992e-110	-	NZ_CP038012.1	1763876	1765042	-	1167	protein_coding	flagellar hook-length control protein FliK && PF02120:Flagellar hook-length control protein FliK	-
E2C16_RS08625	5.78002	11.868	13.8066	230.003	241.428	223.029	10.4849	231.487	-4.41144	2.81811e-36	1.48223e-35	fliJ	NZ_CP038012.1	1765681	1766130	-	450	protein_coding	flagellar export protein FliJ && PF02050:Flagellar FliJ protein	-
E2C16_RS08630	437.355	276.525	279.199	1619.44	1770.66	1578.03	331.026	1656.04	-2.3347	3.2547e-44	2.02439e-43	fliI	NZ_CP038012.1	1766130	1767464	-	1335	protein_coding	flagellar protein export ATPase FliI && PF00006:ATP synthase alpha/beta family, nucleotide-binding domain|PF02874:ATP synthase alpha/beta family, beta-barrel domain	ATP-synt_ab
E2C16_RS08635	28.9001	21.3625	42.9537	634.276	640.286	611.773	31.0721	628.778	-4.36683	9.35972e-84	1.2813e-82	fliH	NZ_CP038012.1	1767461	1768228	-	768	protein_coding	flagellar assembly protein FliH && PF02108:Flagellar assembly protein FliH	-
E2C16_RS08640	73.2135	73.5819	65.9646	831.31	955.144	819.851	70.92	868.768	-3.61443	7.41783e-100	1.24238e-98	fliG	NZ_CP038012.1	1768221	1769234	-	1014	protein_coding	flagellar motor switch protein FliG && PF14841:FliG middle domain|PF01706:FliG C-terminal domain|PF14842:FliG N-terminal domain	-
E2C16_RS08645	213.861	187.515	199.428	2224.68	2486.6	2040.9	200.268	2250.73	-3.49773	2.09092e-153	6.5985e-152	fliF	NZ_CP038012.1	1769249	1770835	-	1587	protein_coding	flagellar basal body M-ring protein FliF && PF01514:Secretory protein of YscJ/FliF family|PF08345:Flagellar M-ring protein C-terminal	-
E2C16_RS08650	48.1668	32.0437	33.7494	292.803	347.123	274.114	37.9866	304.68	-3.03772	2.2495e-37	1.2086e-36	fliE	NZ_CP038012.1	1770941	1771228	-	288	protein_coding	flagellar hook-basal body complex protein FliE && -	-
E2C16_RS08655	94.4069	72.3951	72.1009	446.662	538.485	457.895	79.6343	481.014	-2.6142	2.33466e-46	1.53494e-45	flgC	NZ_CP038012.1	1771272	1771733	-	462	protein_coding	flagellar basal body rod protein FlgC && PF06429:Flagellar basal body rod FlgEFG protein C-terminal|PF00460:Flagella basal body rod protein	-
E2C16_RS08660	221.567	144.79	150.338	969.469	1023.57	948.809	172.232	980.615	-2.5305	3.94073e-58	3.28176e-57	flgB	NZ_CP038012.1	1771736	1772128	-	393	protein_coding	flagellar basal body rod protein FlgB && PF00460:Flagella basal body rod protein	-
E2C16_RS09850	177.254	122.241	125.793	316.353	307.07	380.645	141.763	334.689	-1.25608	1.68915e-11	4.40738e-11	-	NZ_CP038012.1	2021549	2021902	-	354	protein_coding	flagellar protein FliT && -	-
E2C16_RS09855	42.3868	45.0986	42.9537	109.114	112.926	128.958	43.4797	117	-1.42486	6.30787e-09	1.45918e-08	fliS	NZ_CP038012.1	2021899	2022300	-	402	protein_coding	flagellar export chaperone FliS && PF02561:Flagellar protein FliS	-
E2C16_RS09860	554.882	575.6	658.112	792.06	848.893	852.246	596.198	831.066	-0.478771	1.80458e-05	3.45034e-05	-	NZ_CP038012.1	2022340	2023791	-	1452	protein_coding	flagellar hook-associated protein 2 && PF07195:Flagellar hook-associated protein 2 C-terminus|PF02465:Flagellar hook-associated protein 2 N-terminus	-
E2C16_RS11460	354.508	242.108	259.256	412.122	401.639	398.089	285.291	403.95	-0.513786	0.00123266	0.00200516	-	NZ_CP038012.1	2389130	2389966	-	837	protein_coding	flagellar hook-basal body protein && PF06429:Flagellar basal body rod FlgEFG protein C-terminal|PF00460:Flagella basal body rod protein	-
gene_id（teichoic acids）	N_1	N_2	N_3	B_1	B_2	B_3	N	B	log2FoldChange	pvalue	padj	gene_name	gene_chr	gene_start	gene_end	gene_strand	gene_length	gene_biotype	gene_description	tf_family
E2C16_RS11295	475.888	474.722	480.161	905.099	992.415	1019.83	476.924	972.448	-1.02883	1.28153e-21	4.70259e-21	tagH	NZ_CP038012.1	2348002	2348796	-	795	protein_coding	teichoic acids export ABC transporter ATP-binding subunit TagH && PF00005:ABC transporter	ABC_tran
UvsB_down
gene_id（flagellum gene）	U_1	U_2	U_3	B_1	B_2	B_3	U	B	log2FoldChange	pvalue	padj	gene_name	gene_chr	gene_start	gene_end	gene_strand	gene_length	gene_biotype	gene_description	tf_family
E2C16_RS00380	159.738	135.888	163.497	1203.01	1327.34	1348.82	153.041	1293.06	-3.08385	1.88839e-109	6.37809e-108	motA	NZ_CP038012.1	85999	86814	+	816	protein_coding	flagellar motor stator protein MotA && PF01618:MotA/TolQ/ExbB proton channel family	-
E2C16_RS00385	214.081	224.51	200.839	1591.4	1684.35	1583.84	213.144	1619.86	-2.92345	5.19544e-134	2.73991e-132	motB	NZ_CP038012.1	86798	87565	+	768	protein_coding	flagellar motor protein MotB && PF13677:Membrane MotB of proton-channel complex MotA/MotB|PF00691:OmpA family	-
E2C16_RS08505	25.5251	11.8163	33.305	415.025	476.684	443.296	23.5488	445.002	-4.27641	3.88647e-56	4.88817e-55	-	NZ_CP038012.1	1745059	1745841	-	783	protein_coding	FliA/WhiG family RNA polymerase sigma factor && PF04545:Sigma-70, region 4|PF04542:Sigma-70 region 2|PF04539:Sigma-70 region 3	Sigma70_r4
E2C16_RS08545	218.198	227.464	238.181	2373.78	2286.69	2109.56	227.948	2256.67	-3.30854	4.68417e-167	5.41562e-165	flhA	NZ_CP038012.1	1752711	1754744	-	2034	protein_coding	flagellar biosynthesis protein FlhA && PF00771:FHIPEP family	-
E2C16_RS08550	72.4583	78.2831	67.6192	1132.91	1146.83	1071.48	72.7869	1117.08	-3.93384	2.26109e-157	1.94195e-155	flhB	NZ_CP038012.1	1754763	1755845	-	1083	protein_coding	flagellar biosynthesis protein FlhB && PF01312:FlhB HrpN YscU SpaS Family	-
E2C16_RS08555	60.1075	84.9298	116.063	663.199	668.155	749.594	87.0334	693.649	-3.00367	1.02924e-42	9.29096e-42	fliR	NZ_CP038012.1	1755847	1756623	-	777	protein_coding	flagellar type III secretion system protein FliR && PF01311:Bacterial export proteins, family 1	-
E2C16_RS08560	1.64678	4.43112	5.04621	60.2908	39.8899	72.3976	3.70804	57.5261	-3.96876	9.49845e-14	2.89284e-13	fliQ	NZ_CP038012.1	1756628	1756897	-	270	protein_coding	flagellar biosynthesis protein FliQ && -	-
E2C16_RS08565	53.5204	81.9757	61.5638	1193.2	1185.73	1266.4	65.6866	1215.11	-4.20065	3.87392e-128	1.80506e-126	fliP	NZ_CP038012.1	1756909	1757577	-	669	protein_coding	flagellar type III secretion system pore protein FliP && PF00813:FliP family	-
E2C16_RS08570	59.2841	76.0676	65.6007	1333.41	1502.85	1344.37	66.9841	1393.54	-4.37466	4.676e-165	4.84692e-163	-	NZ_CP038012.1	1757570	1758310	-	741	protein_coding	flagellar protein && PF04347:Flagellar biosynthesis protein, FliO	-
E2C16_RS08580	135.859	144.75	133.22	2348.54	2206.91	2105.1	137.943	2220.18	-4.00561	2.96349e-216	5.56766e-214	fliY	NZ_CP038012.1	1758665	1759843	-	1179	protein_coding	flagellar motor switch phosphatase FliY && PF04509:CheC-like family|PF01052:Type III flagellar switch regulator (C-ring) FliN C-term	-
E2C16_RS08585	153.151	112.255	131.201	1399.31	1400.13	1349.94	132.202	1383.13	-3.38947	4.08412e-116	1.55403e-114	fliM	NZ_CP038012.1	1759836	1760834	-	999	protein_coding	flagellar motor switch protein FliM && PF02154:Flagellar motor switch protein FliM|PF01052:Type III flagellar switch regulator (C-ring) FliN C-term	-
E2C16_RS08600	358.175	270.298	417.826	4370.38	4154.53	3783.61	348.766	4102.84	-3.55959	4.39307e-94	1.07362e-92	flgG	NZ_CP038012.1	1761795	1762715	-	921	protein_coding	flagellar basal body rod protein FlgG && PF00460:Flagella basal body rod protein|PF06429:Flagellar basal body rod FlgEFG protein C-terminal	-
E2C16_RS08610	38.6993	38.403	52.4806	723.49	707.048	684.993	43.1943	705.177	-4.04521	4.14627e-113	1.46632e-111	flgD	NZ_CP038012.1	1763201	1763872	-	672	protein_coding	flagellar hook assembly protein FlgD && PF03963:Flagellar hook capping protein - N-terminal region	-
E2C16_RS08615	64.2244	64.9898	73.6747	1453.99	1465.95	1473.57	67.6296	1464.5	-4.44312	3.47324e-207	6.14151e-205	-	NZ_CP038012.1	1763876	1765042	-	1167	protein_coding	flagellar hook-length control protein FliK && PF02120:Flagellar hook-length control protein FliK	-
E2C16_RS08625	11.5275	21.4171	18.1664	410.819	432.805	398.744	17.037	414.123	-4.598	2.26451e-79	4.5994e-78	fliJ	NZ_CP038012.1	1765681	1766130	-	450	protein_coding	flagellar export protein FliJ && PF02050:Flagellar FliJ protein	-
E2C16_RS08630	158.091	186.107	198.821	2892.56	3174.24	2821.28	181.006	2962.69	-4.0356	6.51729e-194	1.0311e-191	fliI	NZ_CP038012.1	1766130	1767464	-	1335	protein_coding	flagellar protein export ATPase FliI && PF00006:ATP synthase alpha/beta family, nucleotide-binding domain|PF02874:ATP synthase alpha/beta family, beta-barrel domain	ATP-synt_ab
E2C16_RS08635	51.0502	46.5268	66.61	1132.91	1147.83	1093.76	54.729	1124.83	-4.37786	6.84101e-151	4.78234e-149	fliH	NZ_CP038012.1	1767461	1768228	-	768	protein_coding	flagellar assembly protein FliH && PF02108:Flagellar assembly protein FliH	-
E2C16_RS08640	76.5753	49.4808	79.7301	1484.84	1712.27	1465.77	68.5954	1554.29	-4.51427	7.09144e-124	3.13483e-122	fliG	NZ_CP038012.1	1768221	1769234	-	1014	protein_coding	flagellar motor switch protein FliG && PF14841:FliG middle domain|PF01706:FliG C-terminal domain|PF14842:FliG N-terminal domain	-
E2C16_RS08645	193.497	151.397	241.209	3973.59	4457.69	3648.84	195.367	4026.71	-4.37134	1.04733e-126	4.77012e-125	fliF	NZ_CP038012.1	1769249	1770835	-	1587	protein_coding	flagellar basal body M-ring protein FliF && PF01514:Secretory protein of YscJ/FliF family|PF08345:Flagellar M-ring protein C-terminal	-
E2C16_RS08650	54.3438	57.6046	83.7671	522.988	622.282	490.076	65.2385	545.115	-3.07626	3.15369e-50	3.51111e-49	fliE	NZ_CP038012.1	1770941	1771228	-	288	protein_coding	flagellar hook-basal body complex protein FliE && -	-
E2C16_RS08655	115.275	133.672	206.895	797.802	965.335	818.65	151.947	860.596	-2.50888	6.34599e-30	3.64046e-29	flgC	NZ_CP038012.1	1771272	1771733	-	462	protein_coding	flagellar basal body rod protein FlgC && PF06429:Flagellar basal body rod FlgEFG protein C-terminal|PF00460:Flagella basal body rod protein	-
E2C16_RS08660	216.552	269.56	380.484	1731.61	1834.93	1696.33	288.865	1754.29	-2.60605	1.40423e-38	1.08234e-37	flgB	NZ_CP038012.1	1771736	1772128	-	393	protein_coding	flagellar basal body rod protein FlgB && PF00460:Flagella basal body rod protein	-
E2C16_RS09850	97.1601	135.888	114.044	565.051	550.48	680.538	115.697	598.69	-2.36885	4.19419e-39	3.30912e-38	-	NZ_CP038012.1	2021549	2021902	-	354	protein_coding	flagellar protein FliT && -	-
E2C16_RS09855	49.4034	56.866	46.4251	194.894	202.441	230.559	50.8982	209.298	-2.03431	4.9196e-24	2.26121e-23	fliS	NZ_CP038012.1	2021899	2022300	-	402	protein_coding	flagellar export chaperone FliS && PF02561:Flagellar protein FliS	-
E2C16_RS09860	438.044	361.136	351.216	1414.73	1521.8	1523.69	383.465	1486.74	-1.95449	1.37475e-48	1.49187e-47	-	NZ_CP038012.1	2022340	2023791	-	1452	protein_coding	flagellar hook-associated protein 2 && PF07195:Flagellar hook-associated protein 2 C-terminus|PF02465:Flagellar hook-associated protein 2 N-terminus	-
E2C16_RS09885	5250.76	4503.49	7016.25	27043.9	28106.4	27299.5	5590.17	27483.3	-2.29785	1.83405e-40	1.52719e-39	-	NZ_CP038012.1	2027856	2028578	-	723	protein_coding	flagellin && PF00669:Bacterial flagellin N-terminal helical region|PF00700:Bacterial flagellin C-terminal helical region	-
E2C16_RS09910	231.373	193.492	165.516	490.739	550.48	438.841	196.794	493.354	-1.3238	7.45934e-14	2.27874e-13	flgK	NZ_CP038012.1	2031183	2032724	-	1542	protein_coding	flagellar hook-associated protein FlgK && PF06429:Flagellar basal body rod FlgEFG protein C-terminal	-
E2C16_RS11460	601.075	545.028	598.481	736.109	720.012	711.724	581.528	722.615	-0.313945	0.00564082	0.0081796	-	NZ_CP038012.1	2389130	2389966	-	837	protein_coding	flagellar hook-basal body protein && PF06429:Flagellar basal body rod FlgEFG protein C-terminal|PF00460:Flagella basal body rod protein	-
gene_id（teichoic acids）	U_1	U_2	U_3	B_1	B_2	B_3	U	B	log2FoldChange	pvalue	padj	gene_name	gene_chr	gene_start	gene_end	gene_strand	gene_length	gene_biotype	gene_description	tf_family
E2C16_RS11295	1339.66	1324.17	1119.25	1616.64	1779.09	1823.31	1261.02	1739.68	-0.46394	0.000213386	0.000354779	tagH	NZ_CP038012.1	2348002	2348796	-	795	protein_coding	teichoic acids export ABC transporter ATP-binding subunit TagH && PF00005:ABC transporter	ABC_tran
